# Supplementary material for: Fueling sentinel node via reshaping cytotoxic T lymphocytes with a flex-patch for post-operative immuno-adjuvant therapy
Source: Nat Commun. 2023 May 2;14:2518. doi: 10.1038/s41467-023-38245-7 (PMC10154421; doi:10.1038/s41467-023-38245-7)
Supplement: Supplementary file 4 — Source Data [file 41467_2023_38245_MOESM4_ESM.xlsx]

## Sheet: Fig. 2
Fig. 2e	postoperative week	ROI intensity (*10E8 p/s/cm2)
	0	145	164	126
	1	119	122	99
	2	108	83	64
	3	72	51	43
	4	68	34	20
	5	21	12	7
Fig. 2g		Fe %ID / g
	postoperative day	SLN				contralateral LN
	1	0.6884	0.67738	1.49431	1.0802	0.741	1.99462	0.99529	1.06363
	2	0.80791	1.50381	1.87991	1.4293	1.04239	1.02852	0.26348	0.755
	4	110.294	374.962	461.348	133.592	1.7286	0.697439	0.98458	1.16115
	8	200.87	489.391	95.2863	459.09	1.79396	0.43037	1.07759	0.77607
	12	160.89	409.149	347.295	227.304	1.75981	0.36873	2.43215	2.7912
	24	243.952	96.2728	390.952	111.498	18.3949	2.2597	10.8388	3.64617
	36	94.4011	260.392	125.044	225.447	17.2531	45.1979	34.698	26.6501

## Sheet: Fig. 3
Fig. 3g		ECAR (mpH/min)
	time/min	control			aPD-1			Mg			Fe
	1.31056	5.27684	4.15246	5.84393	4.61882	4.78063	6.81127	4.62781	6.17552	6.70555	4.74847	6.51721	6.64768
	7.7714	4.63738	3.31065	4.91989	3.97896	3.96356	5.9777	3.9266	6.2061	5.20656	3.8595	5.97666	5.24172
	14.2291	4.97825	3.45184	5.35988	5.00687	4.74798	6.74384	6.72508	9.33051	8.25628	4.66105	6.41066	6.59914
	20.7668	6.92922	6.80919	7.39139	8.58086	9.42477	10.3819	10.1757	12.5444	12.8383	9.46909	10.7207	10.1533
	27.2242	5.30824	5.22898	5.75655	6.97616	7.44616	8.466	9.61185	11.8631	11.4235	7.59713	8.59585	7.95796
	33.6762	4.95137	3.86353	4.83494	5.87628	6.39445	7.38316	9.74771	11.8257	10.7081	7.41025	8.96553	8.94385
	40.1355	4.46438	2.70852	3.90611	6.20386	5.85906	7.79224	9.93569	11.5483	10.7833	7.38555	9.25839	8.93806
	46.5938	3.97235	2.21402	4.17596	6.4198	6.49703	7.84175	10.4621	12.242	10.5999	7.7843	9.50606	8.99217
	53.0521	3.66365	2.67176	4.04085	6.82132	6.52798	7.71948	10.445	12.3531	10.8048	7.88228	9.81383	8.92362
	59.5127	3.23335	2.22581	3.75485	6.19215	6.45301	7.91665	10.3878	12.4511	10.7953	8.3047	9.77799	9.09296
	65.9748	3.06053	2.38318	3.70297	6.96861	6.55458	7.95662	10.5247	12.8326	10.6973	8.26375	9.84277	9.20109
	72.4302	3.30191	2.36362	3.8184	6.67997	5.97039	7.34431	10.3695	13.0205	10.8206	8.01116	9.45629	9.08431
	78.8897	3.22135	2.29466	3.69996	6.81724	6.4173	7.79924	10.1511	13.6937	10.4257	8.33105	10.0561	9.35633
	85.3563	2.38568	2.2434	3.50101	6.66948	6.2729	7.3329	9.94455	13.3884	10.5005	8.11912	9.67429	8.79285
	91.8148	2.99165	2.51354	3.94352	6.93722	6.44078	7.62939	10.6606	13.3845	10.6632	8.01355	9.80602	9.47908
	98.2783	2.56505	2.01674	3.43157	6.61275	6.18732	7.24267	9.91741	13.147	10.87	7.83142	9.48884	8.60082
	104.741	2.53302	2.51857	3.45171	6.67044	6.15479	7.25737	10.0483	13.0694	10.0252	7.83174	9.54379	8.91096
	111.209	2.73989	2.12213	3.18253	6.16351	6.39008	7.0963	10.0815	12.8065	9.73164	7.98402	9.56718	8.88484
	117.679	2.52256	2.10752	3.10104	6.18178	5.75898	6.96492	9.88107	12.186	9.07789	7.946	9.65388	8.76851
	124.15	2.14535	2.03299	3.06406	6.43763	5.64497	6.86238	9.91863	12.0538	9.72715	7.51794	9.52994	8.48575
	130.62	2.42646	1.90083	2.76787	6.14267	5.59714	6.9601	9.63052	12.0351	9.7516	7.7288	9.47065	8.36878
	137.09	2.79046	2.13387	2.87895	6.12476	5.66763	6.85877	9.41751	12.2965	9.75979	7.62686	9.22854	8.50568
	143.556	2.25262	2.03933	2.76381	5.96536	5.33989	6.31077	9.60332	10.8682	9.61305	7.67199	9.081	8.12161
	150.024	2.28324	2.40792	2.37769	6.12459	5.36438	6.23243	9.51652	10.94	9.64589	7.61958	8.91098	8.2935
	156.492	2.05008	2.03732	2.43369	5.70293	4.97402	6.3648	8.94576	11.0084	9.41094	7.02578	8.97866	8.14151
	162.967	2.30985	2.15576	2.81782	5.81568	5.03378	6.20046	9.12523	10.5516	9.44585	7.16218	8.89983	8.1258
	169.435	1.84914	1.74775	2.09165	5.58299	5.07382	6.0641	9.17963	10.784	9.04537	6.7165	8.79987	7.55058
Fig. 3h
		control			aPD-1			Mg			Fe
	∆ECAR (mpH/min)	2.29184	3.49854	2.4715	4.6019	5.4612	4.40417	6.24913	6.33831	7.63175	5.60958	4.74403	4.91155

## Sheet: Fig. 4
Fig. 4a	CD69	control			Mg			Fe			LDH			LDH + FAKi			LDH+NFATi
	MFI (*10E3)	0.67	0.525	0.729	1.383	1.131	1.105	1.309	1.172	1.001	1.421	1.526	1.641	1.002	1.088	1.311	0.97	1.191	1.249
Fig. 4b	CD25	control			Mg			Fe			LDH			LDH + FAKi			LDH+NFATi
	MFI (*10E3)	0.546	0.458	0.643	1.106	1.261	1.192	1.277	1.159	1.108	1.329	1.426	1.482	0.908	0.762	0.826	0.791	1.022	0.813
Fig. 4c	CD107a	control			Mg			Fe			LDH			LDH + FAKi			LDH+NFATi
	high %	24.7	26.4	20.6	50.4	52	43.4	53.2	41.1	47.6	70	74.4	80.7	57.3	47.4	50.1	42.5	54.4	43.7
Fig. 4d	CTL:B16F10	control			Mg			Fe			LDH			LDH + FAKi			LDH+NFATi
	20:01:00	70.0754	74.0039	69.799	75.3053	82.2818	75.9876	75.793	81.166	87.388	103.504	89.26	98.4752	84.73	89.46	91.49	83.24	89.19	80.22
	10:01:00	49.1159	46.7775	47.4607	59.8974	60.5617	49.073	53.613	60.014	56.231	81.2544	75.2212	82.3881	73.4	65.13	74.25	70.73	59.54	66.15
	05:01:00	34.7812	37.8005	33.7406	40.1282	49.4997	45.9303	46.665	40.362	39.887	69.3702	59.0861	65.0826	54.39	44.25	50.85	41.25	51.51	42.24
	2.5:1	27.3918	23.871	25.0141	31.2836	35.7234	29.8592	37.214	32.325	32.717	51.7576	47.3764	44.8381	35.56	38.12	40.3	33.53	32.84	37.11
	1.25:1	17.8867	13.5755	13.8448	24.9379	25.9502	27.0013	27.779	25.143	20.15	32.9864	34.4785	37.9153	23.37	28.31	24.75	20.36	24.18	18.76
	0.62:1	1.0069	0.555494	8.45865	19.4944	18.6114	7.87847	10.608	8.243	14.72	25.4026	21.4383	9.56644	10.17	15.77	13.44	8.45	12.29	10.66
Fig. 4e	phospho-FAK397	control			Mg			Fe			LDH
	high %	5.7	2.51	4.3	23.8	20.2	24.2	7.5	4.1	5.4	20.8	25.6	22.9
Fig. 4f	phospho-ERK1/2	control			Mg			Fe			LDH			LDH + FAKi
	high %	7.17	7.24	8.26	25	27.3	22.9	8.69	9.08	7.91	28	29.7	26.5	11	10.72	13.3
Fig. 4h	IL-2	control			Fe			LDH			LDH+NFATi
	concentration (pg/ml)	16.6311	19.6961	20.5682	35.4455	39.247	31.6766	37.9734	40.7229	44.1142	25.5402	23.76	23.323
Fig. 4g

## Sheet: Fig. 5
Fig. 5b		group I					group II					group III					group IV					group V
	KI67+CD8+ T cells/%	6.45	8.66	8.8	6.09	7.43	9.53	6.59	8.58	7.91	6.08	11.2	9.9	10.6	12.7	13.5	21.9	24.5	20.1	23.52	18.25	25.1	27.4	22.6	28	25.6
Fig. 5c		group I					group II					group III					group IV					group V
	GZMB+CD8+ T cells/%	6.12	5.83	6.1	6.22	7.17	8.36	6.85	7.3	8.29	6.22	12.4	10.03	8.2	10.88	8.1	22.12	19.5	20.04	23.6	18.09	23.7	27.24	22.83	20.26	25.85
Fig. 5d		GFP			Ki67			CC3
	group I	63.7	65.4	88.8	87.4	73.2	78.9	5.7	8.9	10.2
	average ± standard deviation	72.6% ± 14.0%			79.8% ± 7.1%			8.3% ± 2.3%
		GFP			Ki67			CC3
	group V	72.4	76.6	62.8	12.2	18.8	27.5	59.8	66.7	83.1
	average ± standard deviation	70.6% ± 7.1%			19.5% ± 7.7%			69.9% ± 12.0%
		GFP			Ki67			CC3
	group V + aCD8	73.2	60.5	62.6	79.2	70.4	63.9	20.1	15.7	12.6
	average ± standard deviation	65.4% ± 6.8%			71.2% ± 7.7%			16.1% ± 3.8%
Fig. 5e		group I					group II					group III					group IV					group V
	MHC I-pentamer+CD8+ T cells/% postsurgical day 5	1.02	1.35	1.17	1.29	0.54	2.28	1.37	1.82	1.08	1.5	6.44	7.83	8.16	5.25	5.76	9.06	7.34	7.16	8.65	7.87	18.57	21.23	19.68	17.54	23.46
	MHC I-pentamer+CD8+ T cells/% postsurgical day 30	2.41	1.67	3.25	2.22	1.9	3.22	3.53	2.19	1.73	2.36	8.34	9.6	8.55	7.23	9.12	10.8	8.15	11.28	9.14	10.63	22.3	21.12	19.85	25.7	24.69
Fig. 5g	postsurgical day 5	group I	group II	group III	group IV	group V		postsurgical day 30	group I	group II	group III	group IV	group V
	cd8+Tem	11.048	12.166	19.634	21.006	30.264		cd8+Tem	8.508	10.366	18.034	17.406	13.264
	cd8+Tcm	9.12	8.804	10.976	10.702	13.59		cd8+Tcm	8.186	8.888	26.576	28.182	41.314
	cd8+others	79.832	79.03	69.39	68.292	56.146		cd8+others	83.306	80.746	55.39	54.412	45.422
Fig. 5h		group I					group II					group III					group IV					group V
	cd8+Tem/% postsurgical day 5	10.7	9.55	11.47	10.6	12.92	11.93	13.78	13.62	10.3	11.2	19.39	21.94	17.88	21.61	17.35	22.42	20.83	18.85	23.19	19.74	29.33	34.7	27.38	30.5	29.41
	cd8+Tcm/% postsurgical day 5	9.32	10.75	7.09	11.27	7.17	9.17	7.88	7.75	10.82	8.4	10.5	10	11.9	13.25	9.23	12.3	10.33	10.92	8.91	11.05	12.9	15.25	12.2	13.4	14.2
Fig. 5i		group I					group II					group III					group IV					group V
	cd8+Tem/% postsurgical day 30	7.2	10.55	8.47	9.6	6.72	8.93	12.78	10.62	10.3	9.2	18.39	16.94	20.88	16.61	17.35	16.42	20.83	13.85	14.19	21.74	13.33	12.7	15.38	11.5	13.41
	cd8+Tcm/% postsurgical day 30	7.82	6.25	8.29	10.87	7.7	7.17	8.3	9.75	10.82	8.4	30.5	26	23.9	25.25	27.23	28.3	31.33	24.92	30.71	25.65	40.9	43.25	37.82	43.4	41.2
Fig. 5k		group I					group II					group III					group IV					group V
	GSH (mmol per gram LN)	134.68	72.7	188.58	105.73	114.36	113.15	134.23	146.36	196.68	96.68	169.5	154.2	167.37	102.93	214.35	32.4	13.68	55.19	80.69	32.45	11.39	23.07	40.59	75.65	49.7
Fig. 5l		group I					group II					group III					group IV					group V
	GSSG (mmol per gram LN)	105.55	84.82	72.17	117.02	100.48	103.52	94.76	121.79	76.65	114.25	96.58	110.61	126.09	97.92	144.02	124.31	169.37	153.29	128.04	212.88	167.38	132.81	226.79	149.17	155.26
Fig. 5m		group I					group II					group III					group IV					group V
	Treg cells / %	28.59	26.82	28.66	30.15	32.54	26.73	28.27	29.51	25.83	30.11	30.31	30.83	32.78	26.55	27.64	12.39	11.02	8.95	10.04	11.76	8.24	10.15	6.17	9.01	8.22

## Sheet: Fig. 6
		tumor volume / mm3														tumor volume / mm3														tumor volume / mm3														tumor volume / mm3
Fig. 6c	day	group I													day	group II													day	group III													day	group IV
	2	0	0	0	0	0	0	0	0	0	0	0	0		2	0	0	0	0	0	0	0	0	0	0	0	0		2	0	0	0	0	0	0	0	0	0	0	0	0		2	0	0	0	0	0	0
	4	83.9582	57.7551	62.7252	64.0294	138.422	137.776	40.1764	53.7507	84.3283	45.1072	43.5467	27.2226		4	73.0961	53.4985	106.585	43.3025	84.202	64.5696	40.5463	15.0949	53.5206	35.1679	35.9281	36.4917		4	96.4338	103.07	93.6331	85.1731	55.1466	62.1369	21.9274	13.9966	15.8495	42.8176	20.537	28.2734		4	45.4846	59.3359	38.9178	61.4393	58.9847	72.6929
	6	127.633	108.365	133.087	145.687	214.85	271.643	85.2106	114.947	128.304	73.8881	108.683	64.139		6	131.881	103.982	219.756	87.3785	184.167	160.691	95.2104	142.429	110.476	134.104	75.5879	103.061		6	193.244	218.513	231.221	198.89	113.445	164.279	124.248	64.7617	94.9672	115.484	100.489	85.7511		6	99.9838	142.609	95.6862	133.722	101.331	118.096
	8	285.166	174.52	256.5	259.339	354.592	367.97	184.426	279.061	304.661	190.142	232.266	276.529		8	229.881	212.253	343.415	207.063	373.459	295.738	374.483	268.403	259.777	262.563	179.302	210.579		8	293.505	348.874	384.535	349.108	311.596	315.057	265.178	207.199	219.414	277.398	294.794	315.493		8	217.774	246.667	213.157	296.257	212.418	175.634
	10	387.448	301.976	409.169	383.449	481.524	511.853	429.516	524.24	524.233	316.174	411.877	440.53		10	387.799	408.377	412.584	392.968	464.512	459.472	531.118	458.515	423.621	464.752	382.76	448.08		10	378.194	406.922	507.843	456.583	375.289	505.66	416.418	402.736	477.601	461.808	493.502	513.141		10	447.105	394.99	509.308	445.341	407.462	384.401
	10	0	0	0	0	0	0	0	0	0	0	0	0		10	0	0	0	0	0	0	0	0	0	0	0	0		10	0	0	0	0	0	0	0	0	0	0	0	0		10	0	0	0	0	0	0
	12	0	0	0	0	0	0	0	0	0	0	0	0		12	0	0	0	0	0	0	0	0	0	0	0	0		12	0	0	0	0	0	0	0	0	0	0	0	0		12	0	0	0	0	0	0
	14	82.8715	55.2673	0	60.4553	0	0	22.734	0	0	0	0	0		14	0	16.547	0	20.9505	0	0	20.515	0	0	0	0	0		14	110.878	0	0	0	0	0	0	7.68067	0	0	0	0		14	0	9.19216	12.5237	0	0	0
	16	176.805	155.837	16.6726	91.6907	8.00454	39.6665	83.2953	14.2054	12.2097	7.33657	22.4737	11.619		16	46.7057	34.429	28.7886	34.9355	20.8778	18.3881	214.532	14.7806	36.0684	24.6879	28.6513	24.9691		16	196.272	0	0	0	0	0	0	101.516	16.9229	39.7806	0	0		16	16.0958	23.4245	17.9087	0	0	0
	18	480.703	282.799	38.1851	122.648	18.8592	57.8765	146.669	68.8371	80.0821	71.762	225.409	69.4906		18	218.859	58.8853	61.2157	64.8092	94.8575	33.1891	394.11	38.7853	64.1687	61.3376	65.5678	42.8209		18	303.624	0	0	0	0	0	0	209.864	78.8277	91.1302	16.8051	23.2179		18	26.7643	123.138	36.5049	0	0	0
	20	889.442	417.852	96.8104	213.818	92.2271	186.756	391.234	186.057	251.017	200.826	543.28	260.39		20	671.998	87.8921	75.3727	103.916	264.009	133.973	526.915	63.1894	158.245	116.311	144.668	113.76		20	535.634	0	0	0	0	0	0	298.095	133.806	171.404	65.9155	77.0168		20	78.7435	196.267	85.1933	0	0	0
	22	1409.65	545.153	249.345	362.517	255.341	353.771	523.213	370.392	394.56	331.549	1108.55	376.125		22	1096.51	154.28	117.544	164.57	602.422	238.405	798.941	129.442	285.68	260.284	337.251	285.17		22	642.427	0	0	0	0	0	0	412.637	209.814	290.226	141.253	163.329		22	199.062	274.549	115.867	0	0	0
	24		737.985	293.14	501.8	297.805	432.548	704.083	515.733	544.234	458.429		496.255		24		246.409	253.97	246.637	760.077	450.078	1001.18	213.671	460.959	403.394	541.794	472.527		24	787.615	0	0	0	0	0	0	494.014	359.277	448.558	248.813	314.421		24	314.518	515.675	305.361	0	0	0
	26		1197.14	394.432	623.774	371.273	515.838	1022.93	756.155	747.841	614.942		591.745		26		403.159	426.225	379.669	1224.15	602.422		400.442	711.093	627.885	848.623	633.582		26	1048.36	0	0	0	0	0	0	803.945	596.595	625.914	306.309	451.68		26	487.962	983.244	551.411	0	0	0
	28			514.9	689.669	452.474	679.782		813.324	826.32	708.007		706.583		28		544.26	556.029	556.996		762.168		487.195	1033.82	754.313	1074.61	735.243		28		0	0	0	0	0	0	1137.08	686.364	959.509	429.866	597.319		28	663.567	1275.35	668.864	0	0	0
	30			604.05	843.533	612.708	791.134		949.775	942.327	842.538		835.905		30		636.9	666.303	656.823		1031.97		667.823		983.913		875.105		30		0	0	0	0	0	0		775.696	1077.01	482.299	657.615		30	708.025		766.825	0	0	0
	32			720.113	1028.32	740.917	849.356		1040.92	1007.18	902.279		928.564		32		722.958	783.572	750.87				770.182		1113.64		965.012		32		0	0	0	0	0	0		862.984		546.95	750.467		32	788.653		1018.03	0	0	0
	34			853.208		877.912	1014.55				1082.8		1015.41		34		791.875	878.537	772.809				848.743				1074.07		34		0	0	0	0	0	0		1029.84		610.211	865.798		34	839.434			0	0	0
	36			1029.8		1002.36									36		849.34	1012.64	844.813				1006.71						36		0	0	0	0	0	0				693.117	952.308		36	930.492			0	0	0
															38		1069.06		1190.79										38		0	0	0	0	0	0				857.537	1183.81		38	1125.01			0	0	0
																													40		0	0	0	0	0	0				984.437			40				0	0	0
																													42		0	0	0	0	0	0				1117.77			42				0	0	0
		tumor volume / mm3
Fig. 6d	day	group I												group II												group III												group IV
	2	0	0	0	0	0	0	0	0	0	0	0	0	0	0	0	0	0	0	0	0	0	0	0	0	0	0	0	0	0	0	0	0	0	0	0	0	0	0	0	0	0	0	0	0	0	0	0	0
	4	83.9582	57.7551	62.7252	64.0294	138.422	137.776	40.1764	53.7507	84.3283	45.1072	43.5467	27.2226	73.0961	53.4985	106.585	43.3025	84.202	64.5696	40.5463	15.0949	53.5206	35.1679	35.9281	36.4917	96.4338	103.07	93.6331	85.1731	55.1466	62.1369	21.9274	13.9966	15.8495	42.8176	20.537	28.2734	45.4846	59.3359	38.9178	61.4393	58.9847	72.6929	23.016	31.4645	11.3565	25.3002	28.4134	23.3989
	6	127.633	108.365	133.087	145.687	214.85	271.643	85.2106	114.947	128.304	73.8881	108.683	64.139	131.881	103.982	219.756	87.3785	184.167	160.691	95.2104	142.429	110.476	134.104	75.5879	103.061	193.244	218.513	231.221	198.89	113.445	164.279	124.248	64.7617	94.9672	115.484	100.489	85.7511	99.9838	142.609	95.6862	133.722	101.331	118.096	73.5716	145.087	59.0646	74.926	118.183	70.1218
	8	285.166	174.52	256.5	259.339	354.592	367.97	184.426	279.061	304.661	190.142	232.266	276.529	229.881	212.253	343.415	207.063	373.459	295.738	374.483	268.403	259.777	262.563	179.302	210.579	293.505	348.874	384.535	349.108	311.596	315.057	265.178	207.199	219.414	277.398	294.794	315.493	217.774	246.667	213.157	296.257	212.418	175.634	194.603	247.073	224.238	184.347	320.266	234.824
	10	387.448	301.976	409.169	383.449	481.524	511.853	429.516	524.24	524.233	316.174	411.877	440.53	387.799	408.377	412.584	392.968	464.512	459.472	531.118	458.515	423.621	464.752	382.76	448.08	378.194	406.922	507.843	456.583	375.289	505.66	416.418	402.736	477.601	461.808	493.502	513.141	447.105	394.99	509.308	445.341	407.462	384.401	394.083	524.778	438.169	381.279	511.945	436.84
	10	0	0	0	0	0	0	0	0	0	0	0	0	0	0	0	0	0	0	0	0	0	0	0	0	0	0	0	0	0	0	0	0	0	0	0	0	0	0	0	0	0	0	0	0	0	0	0	0
	12	0	0	0	0	0	0	0	0	0	0	0	0	0	0	0	0	0	0	0	0	0	0	0	0	0	0	0	0	0	0	0	0	0	0	0	0	0	0	0	0	0	0	0	0	0	0	0	0
	14	82.8715	55.2673	0	60.4553	0	0	22.734	0	0	0	0	0	0	16.547	0	20.9505	0	0	20.515	0	0	0	0	0	110.878	0	0	0	0	0	0	7.68067	0	0	0	0	0	9.19216	12.5237	0	0	0	0	0	0	0	0	0
	16	176.805	155.837	16.6726	91.6907	8.00454	39.6665	83.2953	14.2054	12.2097	7.33657	22.4737	11.619	46.7057	34.429	28.7886	34.9355	20.8778	18.3881	214.532	14.7806	36.0684	24.6879	28.6513	24.9691	196.272	0	0	0	0	0	0	101.516	16.9229	39.7806	0	0	16.0958	23.4245	17.9087	0	0	0	0	0	21.4895	15.4998	0	0
	18	480.703	282.799	38.1851	122.648	18.8592	57.8765	146.669	68.8371	80.0821	71.762	225.409	69.4906	218.859	58.8853	61.2157	64.8092	94.8575	33.1891	394.11	38.7853	64.1687	61.3376	65.5678	42.8209	303.624	0	0	0	0	0	0	209.864	78.8277	91.1302	16.8051	23.2179	26.7643	123.138	36.5049	0	0	0	0	0	44.6889	26.4815	10.8597	12.3402
	20	889.442	417.852	96.8104	213.818	92.2271	186.756	391.234	186.057	251.017	200.826	543.28	260.39	671.998	87.8921	75.3727	103.916	264.009	133.973	526.915	63.1894	158.245	116.311	144.668	113.76	535.634	0	0	0	0	0	0	298.095	133.806	171.404	65.9155	77.0168	78.7435	196.267	85.1933	0	0	0	0	0	89.5496	74.9313	46.4576	23.6205
	22	1409.65	545.153	249.345	362.517	255.341	353.771	523.213	370.392	394.56	331.549	1108.55	376.125	1096.51	154.28	117.544	164.57	602.422	238.405	798.941	129.442	285.68	260.284	337.251	285.17	642.427	0	0	0	0	0	0	412.637	209.814	290.226	141.253	163.329	199.062	274.549	115.867	0	0	0	0	0	210.008	217.503	193.784	83.8834
	24																									787.615	0	0	0	0	0	0	494.014	359.277	448.558	248.813	314.421	314.518	515.675	305.361	0	0	0	0	0	375.234	385.295	271.815	123.896
	26																									1048.36	0	0	0	0	0	0	803.945	596.595	625.914	306.309	451.68	487.962	983.244	551.411	0	0	0	0	0	744.644	481.147	418.058	204.932
	28																																					663.567	1275.35	668.864	0	0	0	0	0	1115.63	541.879	516.806	309.406
	30
		survival
Fig. 6e	day	group I	group II	group III	group IV	group V
	22	1	1
	22	1
	24		1
	26	1		1
	26	1	1
	28		1		1
	28		1	1	1
	30		1	1		1
	32	1	1		1
	32	1
	32	1
	34	1	1	1	1
	34	1			1
	34	1
	36	1	1
	36	1	1
	38		1	1	1
	38		1
	40				1
	42			1		1
	44			0		0
	44			0	0	0
	44			0	0	0
	44			0	0	0
	44			0	0	0
	44			0	0	0
	44					0
	44					0
	44					0
	44					0
Fig. 6g		group I					group II					group III					group IV					group V
	CD8+ T cells/%	16.14	14.36	20.05	13.47	15.82	14.43	14.53	20.15	17.55	17.78	23.93	26.22	21.71	22.83	25.41	35.12	40.91	41.23	39.04	32.49	44.33	36.49	43.36	37.76	37.21
Fig. 6h		CD3			CD8
	group I	24.1	40.3	30.3	1	3.8	1.9
	average ± standard deviation	31.6% ± 8.2%			2.2% ± 1.4%
		CD3			CD8
	group V	67.9	81.1	59.8	60.9	75.9	53.2
	average ± standard deviation	69.6% ± 10.8%			63.3% ± 11.6%
Fig. 6i		GFP			Ki67			CC3
	group I	79	58.9	62.7	66.9	50.2	55.7	8.3	7.2	5.8
	average ± standard deviation	66.9% ± 10.7%			57.6% ± 8.5%			7.1% ± 1.2%
		GFP			Ki67			CC3
	group V	77.9	55.6	64.3	28	14.7	19.8	52.4	66.3	45.6
	average ± standard deviation	65.9% ± 11.2%			20.8% ± 6.7%			54.8% ± 10.6%
		GFP			Ki67			CC3
	group V + aCD8	60.4	72.7	54.5	63.6	74.5	59.9	12.5	6.3	9.4
	average ± standard deviation	62.5% ± 9.3%			66.0% ± 7.6%			9.4% ± 3.1%
[truncated: 19 more columns]

## Sheet: Fig. 7
		tumor volume / mm3										tumor volume / mm3										tumor volume / mm3
Fig. 7b	day	control									day	LDH@aPD-1@CC									day	LDH@aPD-1@CC + aCD8
	2	0	0	0	0	0	0	0	0		2	0	0	0	0	0	0	0	0		2	0	0	0	0	0	0	0	0
	4	23.4216	14.9104	23.6716	23.6645	19.3421	38.0814	16.2143	16.3526		4	5.87188	0	0	6.64993	9.77132	17.0064	0	0		4	0	0	20.3559	6.23195	0	0	21.3669	0
	6	67.8985	38.1696	52.4351	104.407	70.7692	104.657	68.8627	84.5433		6	24.6879	0	0	32.4737	42.3341	67.5383	0	0		6	6.54479	22.3687	87.3613	19.0336	0	0	52.4907	0
	8	217.744	183.497	217.647	162.21	265.395	280.303	232.809	227.01		8	34.358	0	0	28.4822	51.028	87.2036	0	0		8	9.73315	34.4503	96.1525	20.781	13.1357	11.0083	52.4907	17.5526
	10	321.16	267.019	360.873	237.637	396.024	338.197	369.72	288.432		10	17.5227	0	0	5.44179	38.1126	45.2091	0	0		10	21.2342	59.6198	137.643	48.9073	15.0807	18.8842	99.2348	19.7954
	12	388.118	355.198	400.472	290.046	513.107	380.1	519.598	360.523		12	0	0	0	0	20.2679	15.2004	0	0		12	63.4537	101.987	201.716	89.033	62.1029	74.2726	168.16	64.4175
	14	516.441	638.95	591.058	387.852	638.243	442.662	761.149	468.9		14	0	0	0	0	0	0	0	0		14	104.435	212.404	341.139	165.812	134.037	132.873	254.247	142.91
	16	750.974	908.441	722.366	625.39	880.939	588.312	784.444	633.863		16	0	0	0	0	0	0	0	0		16	195.539	335.473	527.223	292.597	274.4	277.664	451.041	269.44
	18	937.5	1021.06	1001.99	975.065	1286.54	763.948	1143.22	780.618		18	0	0	0	0	0	0	0	0		18	310.568	486.078	744.871	445.156	397.173	430.043	661.878	401.675
	20	1161.71			1202.78		897.407		994.592		20	0	0	0	0	0	0	0	0		20	392.529	712.443	976.152	583.145	558.798	505.764	898.221	468.519
	22						1077.65		1264.02		22	0	0	0	0	0	0	0	0		22	486.526	798.843	1151.66	693.643	643.481	600.919	1048.42	535.292
											24	0	0	0	0	0	0	0	0		24	559.707	973.647		802.253	748.668	684.528		623.317
											26	0	0	0	0	0	0	0	0		26	674.712	1122.51		954.248	814.873	807.647		760.018
											28	0	0	0	0	0	0	0	0		28	832.644			1161.7	1049.72	951.771		870.833
											30	0	0	0	0	0	0	0	0		30	1060.68					1165.03		1054.76
		tumor volume / mm3
Fig. 7c	day	control								LDH@aPD-1@CC								LDH@aPD-1@CC + aCD8
	2	0	0	0	0	0	0	0	0	0	0	0	0	0	0	0	0	0	0	0	0	0	0	0	0
	4	23.4216	14.9104	23.6716	23.6645	19.3421	38.0814	16.2143	16.3526	5.87188	0	0	6.64993	9.77132	17.0064	0	0	0	0	20.3559	6.23195	0	0	21.3669	0
	6	67.8985	38.1696	52.4351	104.407	70.7692	104.657	68.8627	84.5433	24.6879	0	0	32.4737	42.3341	67.5383	0	0	6.54479	22.3687	87.3613	19.0336	0	0	52.4907	0
	8	217.744	183.497	217.647	162.21	265.395	280.303	232.809	227.01	34.358	0	0	28.4822	51.028	87.2036	0	0	9.73315	34.4503	96.1525	20.781	13.1357	11.0083	52.4907	17.5526
	10	321.16	267.019	360.873	237.637	396.024	338.197	369.72	288.432	17.5227	0	0	5.44179	38.1126	45.2091	0	0	21.2342	59.6198	137.643	48.9073	15.0807	18.8842	99.2348	19.7954
	12	388.118	355.198	400.472	290.046	513.107	380.1	519.598	360.523	0	0	0	0	20.2679	15.2004	0	0	63.4537	101.987	201.716	89.033	62.1029	74.2726	168.16	64.4175
	14	516.441	638.95	591.058	387.852	638.243	442.662	761.149	468.9	0	0	0	0	0	0	0	0	104.435	212.404	341.139	165.812	134.037	132.873	254.247	142.91
	16	750.974	908.441	722.366	625.39	880.939	588.312	784.444	633.863	0	0	0	0	0	0	0	0	195.539	335.473	527.223	292.597	274.4	277.664	451.041	269.44
	18	937.5	1021.06	1001.99	975.065	1286.54	763.948	1143.22	780.618	0	0	0	0	0	0	0	0	310.568	486.078	744.871	445.156	397.173	430.043	661.878	401.675
	20									0	0	0	0	0	0	0	0	392.529	712.443	976.152	583.145	558.798	505.764	898.221	468.519
	22									0	0	0	0	0	0	0	0	486.526	798.843	1151.66	693.643	643.481	600.919	1048.42	535.292
	24									0	0	0	0	0	0	0	0
	26									0	0	0	0	0	0	0	0
	28									0	0	0	0	0	0	0	0
	30									0	0	0	0	0	0	0	0
		survival
Fig. 7d	day	control	LDH@aPD-1@CC + aCD8	LDH@aPD-1@CC
	18	1
	18	1
	18	1
	18	1
	20	1
	20	1
	22	1	1
	22	1	1
	26		1
	28		1
	28		1
	30		1
	30		1
	30		1
	32			0
	32			0
	32			0
	32			0
	32			0
	32			0
	32			0
	32			0

## Sheet: Supplementary Figure 1
Supplementary Figure 1b	size / nm	LDH / %		Supplementary Figure 1c	2 theta / degree	LDH	released nanoparticles	LDH-Cy5.5		Supplementary Figure 1d		CC			LDH			released nanoparticles				Supplementary Figure 1f	size / nm	released nanoparticles / %		Supplementary Figure 1g	time / h	released aPD-1 / %				Supplementary Figure 1h	wavenumber / cm-1	CC	released nanoparticles	LDH		Supplementary Figure 1i	time / h	Mg cumulative release / %			Fe cumulative release / %
	0.4	0			5	16114.7	9149.97	32291.4			zeta potential / mV	-28.1	-32.5	-41.4	31.9	30.4	29.7	-29.1	-25.9	-29.9			0.4	0			0	0	0	0			400.236	48.1447	135.605	217.519			0	0	0	0	0	0	0
	0.4632	0			5.173	16117.5	9155.08	31977.3															0.4632	0			1	3.7	1.9	3.6			401.201	48.2291	135.681	217.394			0.5	1.29888	1.25303	1.94527	0.133204	0.152127	0.07597
	0.5365	0			5.345	16092.4	9134.03	31663															0.5365	0			2	7.1	5.3	6.5			402.165	48.2371	135.751	217.299			1	3.40552	2.03326	2.49207	0.344719	0.201573	0.155778
	0.6213	0			5.517	16035.9	9084.33	31345															0.6213	0			4	25.8	21.9	18.7			403.129	48.1654	135.808	217.243			2	9.43697	5.40088	6.01013	0.650787	0.431011	0.372024
	0.7195	0			5.69	15948.4	9006.47	30932.3															0.7195	0			8	47.6	39.9	38.7			404.094	48.0243	135.844	217.234			4	16.3444	30.2823	34.5893	0.989663	0.65573	0.523023
	0.8332	0			5.862	15833.7	8903.96	30644.6															0.8332	0			24	78.3	67.7	70.5			405.058	47.8307	135.85	217.27			8	28.7533	42.6713	45.5559	1.10202	1.11191	0.981755
	0.9649	0			6.035	15699.7	8782.33	30309.5															0.9649	0			48	88.5	79.2	82.8			406.023	47.6062	135.819	217.343			16	61.5086	52.0686	68.4556	3.25034	2.90112	2.59427
	1.117	0			6.207	15556	8648.65	30156.2															1.117	0			72	93.2	88.8	95.9			406.987	47.3737	135.742	217.437			32	71.6556	63.2013	78.3821	7.10382	5.53977	6.28149
	1.294	0			6.38	15412.8	8510.04	29911.2															1.294	0			96	98.3	95.4	99.1			407.952	47.1538	135.616	217.532			64	80.967	79.0376	82.245	13.9506	13.689	20.9036
	1.499	0			6.552	15278.9	8373.07	29794.7															1.499	0									408.916	46.962	135.44	217.607			128	94.2202	108.907	97.4722	91.9904	103.396	91.3938
	1.736	0			6.725	15160.2	8242.61	29517.6															1.736	0									409.88	46.8064	135.218	217.643
	2.01	0			6.897	15058.7	8121.88	29382.1															2.01	0									410.845	46.6877	134.957	217.628
	2.328	0			7.07	14972.9	8012.03	29183.9															2.328	0									411.809	46.5998	134.67	217.557
	2.696	0			7.242	14898.4	7912.97	28914.2															2.696	0									412.774	46.5325	134.374	217.438
	3.122	0			7.415	14829.8	7823.39	28764.5															3.122	0									413.738	46.4742	134.087	217.288
	3.615	0			7.587	14762.6	7741.84	28527.7															3.615	0									414.703	46.4155	133.831	217.129
	4.187	0			7.759	14694.2	7666.72	28300.9															4.187	0									415.667	46.3512	133.625	216.99
	4.849	0			7.932	14625.4	7596.76	28185.3															4.849	0									416.631	46.2815	133.485	216.898
	5.615	0			8.104	14559.4	7531.15	27984.4															5.615	0									417.596	46.2122	133.425	216.873
	6.503	0			8.277	14500.6	7469.12	27802.7															6.503	0									418.56	46.1523	133.451	216.929
	7.531	0			8.449	14453.5	7410.19	27606.3															7.531	0									419.525	46.1121	133.564	217.069
	8.721	0			8.622	14420.1	7353.76	27473.5															8.721	0									420.489	46.0994	133.755	217.285
	10.1	0			8.794	14399.2	7299.66	27449.3															10.1	0									421.453	46.1172	134.011	217.563
	11.7	0			8.967	14387.1	7248.05	27459.6															11.7	0									422.418	46.162	134.315	217.88
	13.54	0			9.139	14379	7200.28	27512.1															13.54	0									423.382	46.2232	134.643	218.211
	15.69	0			9.312	14371.9	7158.84	27615.2															15.69	0									424.347	46.2846	134.973	218.531
	18.17	0			9.484	14367.6	7127.98	27776.2															18.17	0									425.311	46.3267	135.279	218.82
	21.04	0			9.657	14375.5	7113.11	27996.9															21.04	0									426.276	46.3308	135.542	219.06
	24.36	0			9.829	14413	7120.52	28271.7															24.36	3.9									427.24	46.2818	135.743	219.241
	28.21	5.1			10.001	14504.2	7155.97	28586.4															28.21	13.5									428.204	46.1718	135.87	219.359
	32.67	20.6			10.174	14675	7223.5	28917.6															32.67	22.1									429.169	46.0014	135.916	219.414
	37.84	27.4			10.346	14947.4	7324.23	29234.7															37.84	20.4									430.133	45.7802	135.881	219.412
	43.82	23.5			10.519	15332.9	7454.85	29504.7															43.82	15.7									431.098	45.5251	135.769	219.361
	50.75	15.8			10.691	15825.7	7607.61	29695.1															50.75	10.5									432.062	45.2579	135.589	219.271
	58.77	9.8			10.864	16400	7770.07	29779.5															58.77	6.4									433.027	45.0012	135.354	219.156
	68.06	3.5			11.036	17010.3	7926.64	29741.9															68.06	3.7									433.991	44.7752	135.081	219.028
	78.82	0			11.209	17595.9	8059.97	29577.8															78.82	2.1									434.955	44.5941	134.786	218.899
	91.28	0			11.381	18089.4	8153.6	29295.6															91.28	1.3									435.92	44.4646	134.487	218.783
	105.7	0			11.554	18427.9	8193.85	28914.9															105.7	0									436.884	44.3853	134.201	218.688
	122.4	0			11.726	18562.9	8172.28	28462.9															122.4	0									437.849	44.347	133.943	218.624
	141.8	0			11.899	18469.7	8086.49	27970.3															141.8	0									438.813	44.3353	133.725	218.597
	164.2	0			12.071	18152.2	7940.94	27467.9															164.2	0									439.778	44.3332	133.557	218.61
	190.1	0			12.243	17642.5	7745.94	26982															190.1	0									440.742	44.3239	133.446	218.668
	220.2	0			12.416	16995.2	7516.23	26531.9															220.2	0									441.706	44.2933	133.393	218.77
	255	0			12.588	16278.6	7269.07	26129.9															255	0									442.671	44.2319	133.4	218.915
	295.3	0			12.761	15563.3	7021.52	25780.2															295.3	0									443.635	44.136	133.464	219.102
	342	0			12.933	14910.5	6788.7	25480.8															342	0									444.6	44.0073	133.579	219.325
	396.1	0			13.106	14364.4	6581.74	25226.3															396.1	0									445.564	43.8524	133.739	219.576
	458.7	0			13.278	13946.6	6407.36	25008.5															458.7	0									446.529	43.6815	133.937	219.845
	531.2	0			13.451	13656.8	6267.3	24819.4															531.2	0									447.493	43.5069	134.164	220.12
	615.1	0			13.623	13476.9	6159.49	24652.6															615.1	0									448.457	43.3416	134.414	220.385
	712.4	0			13.796	13377.1	6078.74	24503.3															712.4	0									449.422	43.1984	134.68	220.626
	825	0			13.968	13324.8	6018.57	24368.4															825	0									450.386	43.0882	134.954	220.833
	955.4	0			14.141	13291.2	5972.13	24247															955.4	0									451.351	43.0201	135.234	221.001
	1106	0			14.313	13255.8	5933.68	24138.5															1106	0									452.315	42.9999	135.513	221.133
	1281	0			14.486	13208.8	5898.84	24042.6															1281	0									453.279	43.0303	135.787	221.241
	1484	0			14.658	13149.8	5865.2	23959.2															1484	0									454.244	43.1098	136.052	221.344
	1718	0			14.83	13085.1	5831.77	23887															1718	0									455.208	43.2331	136.302	221.466
	1990	0			15.003	13023.4	5798.68	23824.5															1990	0									456.173	43.3907	136.532	221.63
	2305	0			15.175	12972.4	5766.84	23770															2305	0									457.137	43.5694	136.735	221.851
	2669	0			15.348	12936.3	5737.07	23721.4															2669	0									458.102	43.7535	136.904	222.135
	3091	0			15.52	12914.9	5710.14	23676.7															3091	0									459.066	43.9261	137.032	222.473
	3580	0			15.693	12904.3	5686.22	23634.9															3580	0									460.03	44.0711	137.112	222.845
	4145	0			15.865	12898.9	5665.23	23595.1															4145	0									460.995	44.1754	137.141	223.22
	4801	0			16.038	12893	5646.62	23556.8															4801	0									461.959	44.2306	137.113	223.563
	5560	0			16.21	12883.1	5629.88	23520.7															5560	0									462.924	44.2347	137.03	223.843
	6439	0			16.383	12868.2	5614.31	23487.3															6439	0									463.888	44.1921	136.893	224.038
	7456	0			16.555	12849.4	5599.54	23457.4															7456	0									464.853	44.1141	136.708	224.141
	8635	0			16.728	12830	5585.15	23432.5															8635	0									465.817	44.0163	136.486	224.161
	10000	0			16.9	12813.1	5571.08	23412.9															10000	0									466.781	43.917	136.235	224.12
					17.072	12800.8	5557.17	23399.7																									467.746	43.8341	135.969	224.048
					17.245	12794.1	5543.31	23393.1																									468.71	43.7824	135.701	223.977
					17.417	12791.6	5529.53	23392.7																									469.675	43.7708	135.444	223.932
					17.59	12791.5	5515.64	23398.4																									470.639	43.8013	135.21	223.929
					17.762	12791.4	5501.65	23409.5																									471.604	43.8685	135.007	223.969
					17.935	12789.2	5487.44	23424.9																									472.568	43.9606	134.843	224.043
					18.107	12784.6	5473.19	23444.4																									473.532	44.0609	134.721	224.133
					18.28	12778	5458.99	23467.5																									474.497	44.1512	134.644	224.221
					18.452	12770.8	5445.25	23494.2																									475.461	44.214	134.611	224.291
					18.625	12764.6	5432.28	23525.3																									476.426	44.236	134.619	224.335
					18.797	12760.9	5420.62	23561.6																									477.39	44.2092	134.665	224.354
					18.97	12760.1	5410.56	23604																									478.355	44.1327	134.742	224.356
					19.142	12762.4	5402.49	23654.1																									479.319	44.0124	134.845	224.356
					19.314	12767.2	5396.49	23712.7																									480.283	43.8599	134.97	224.365
					19.487	12774.1	5392.43	23780.5																									481.248	43.6909	135.109	224.393
					19.659	12783.1	5390.24	23858.3																									482.212	43.523	135.259	224.441
					19.832	12795	5389.55	23946.7																									483.177	43.3729	135.412	224.505
					20.004	12811.3	5390.3	24046.2																									484.141	43.2547	135.565	224.574
					20.177	12833.9	5392.49	24158.2																									485.106	43.1782	135.713	224.636
					20.349	12864.7	5396.75	24283.6																									486.07	43.1476	135.849	224.678
					20.522	12905.4	5404.1	24423.4																									487.034	43.1618	135.97	224.692
					20.694	12957.7	5416.41	24578.3																									487.999	43.2141	136.07	224.675
					20.867	13023.4	5435.88	24747.2																									488.963	43.2939	136.145	224.63
					21.039	13104.7	5465.25	24926.5																									489.928	43.3876	136.19	224.559
					21.212	13205.6	5506.93	25110.5																									490.892	43.4799	136.202	224.469
					21.384	13331.1	5562.92	25289.7																									491.856	43.5562	136.176	224.362
					21.556	13487.1	5633.82	25451.8																									492.821	43.6034	136.112	224.239
					21.729	13679.7	5718.5	25583.1																									493.785	43.6114	136.008	224.098
					21.901	13912.7	5813.87	25669																									494.75	43.574	135.865	223.938
					22.074	14186	5914.49	25696.3																									495.714	43.4896	135.684	223.754
					22.246	14493.8	6013.27	25656																									496.679	43.3608	135.469	223.546
					22.419	14822.9	6101.66	25543.5																									497.643	43.1947	135.224	223.319
					22.591	15153.5	6171.09	25360.4																									498.607	43.0014	134.955	223.078
					22.764	15460	6213.6	25115.3																									499.572	42.7933	134.668	222.833
					22.936	15714.3	6223.4	24821.5																									500.536	42.5839	134.371	222.593
					23.109	15889.4	6197.3	24496.2																									501.501	42.3858	134.07	222.366
					23.281	15963.7	6135.66	24159																									502.465	42.2101	133.771	222.155
					23.454	15924.1	6042.04	23828.1																									503.43	42.0652	133.48	221.964
					23.626	15768.8	5923.18	23518.8																									504.394	41.9561	133.202	221.789
					23.798	15508.3	5787.71	23242.6																									505.358	41.8847	132.941	221.627
					23.971	15163.3	5645.22	23005.6																									506.323	41.8495	132.699	221.473
					24.143	14762.6	5505.18	22808.8																									507.287	41.847	132.478	221.323
					24.316	14338.8	5375.48	22649.6																									508.252	41.8719	132.279	221.174
					24.488	13923.7	5262.03	22522.4																									509.216	41.9185	132.102	221.027
					24.661	13544.4	5167.99	22420.4																									510.181	41.9812	131.947	220.881
					24.833	13220.4	5094.17	22337.4																									511.145	42.055	131.812	220.737
					25.006	12961.7	5039.05	22268																									512.109	42.1361	131.696	220.595
					25.178	12769.1	4999.84	22208.3																									513.074	42.2214	131.597	220.456
					25.351	12636	4972.83	22182.4																									514.038	42.3085	131.513	220.318
					25.523	12550.5	4954.49	22168.2																									515.003	42.3951	131.439	220.179
					25.696	12498.5	4941.62	22159.9																									515.967	42.479	131.372	220.038
					25.868	12466.9	4932.08	22156.6																									516.932	42.5575	131.307	219.894
					26.04	12444.7	4924.48	22111.9																									517.896	42.6276	131.239	219.75
					26.213	12424.9	4918.21	22073.9																									518.86	42.6861	131.163	219.604
					26.385	12404.4	4913.35	22042.8																									519.825	42.7301	131.076	219.46
					26.558	12382.9	4910.01	22018																									520.789	42.7572	130.973	219.317
					26.73	12362.4	4908.52	21998.6																									521.754	42.7662	130.852	219.175
					26.903	12345.1	4908.8	21983.4																									522.718	42.7571	130.712	219.031
					27.075	12332.8	4910.73	21970.9																									523.682	42.7312	130.553	218.884
					27.248	12326.1	4913.8	21959.3																									524.647	42.691	130.377	218.729
					27.42	12324	4917.56	21947.8																									525.611	42.6399	130.187	218.565
					27.593	12324.8	4921.35	21935.3																									526.576	42.5814	129.986	218.394
					27.765	12326.3	4924.85	21921.8																									527.54	42.519	129.776	218.215
					27.938	12326.4	4927.68	21907.3																									528.505	42.4555	129.563	218.035
					28.11	12324	4929.88	21892																									529.469	42.3929	129.347	217.857
					28.282	12319.4	4931.5	21876.5																									530.433	42.3324	129.131	217.686
					28.455	12313.4	4932.69	21861.2																									531.398	42.2748	128.916	217.524
					28.627	12307.7	4933.82	21846.3																									532.362	42.2202	128.702	217.371
					28.8	12304.3	4935	21832.2																									533.327	42.1692	128.49	217.225
					28.972	12304.6	4936.49	21819.2																									534.291	42.1223	128.28	217.083
					29.145	12309.1	4938.23	21807																									535.256	42.081	128.074	216.94
					29.317	12318	4940.27	21796.3																									536.22	42.0471	127.873	216.795
					29.49	12330	4942.43	21786.8																									537.184	42.0232	127.681	216.646
					29.662	12344	4944.67	21778.4																									538.149	42.0118	127.501	216.497
					29.835	12358.6	4946.8	21771.2																									539.113	42.0158	127.337	216.352
					30.007	12372.5	4948.91	21764.7																									540.078	42.0374	127.194	216.219
					30.18	12384.7	4950.92	21758.5																									541.042	42.0788	127.074	216.103
					30.352	12394.9	4953.05	21752.5																									542.007	42.1412	126.98	216.011
					30.524	12402.7	4955.37	21746.6																									542.971	42.2252	126.914	215.944
					30.697	12407.8	4957.95	21740.9																									543.935	42.331	126.875	215.902
					30.869	12409.9	4960.95	21736.1																									544.9	42.4577	126.86	215.881
					31.042	12408.9	4964.27	21732.8																									545.864	42.6039	126.866	215.874
					31.214	12404.8	4967.95	21731.7																									546.829	42.7671	126.887	215.874
					31.387	12398.4	4971.85	21733.6																									547.793	42.944	126.918	215.873
					31.559	12391.3	4976.09	21738.4																									548.758	43.1295	126.953	215.863
					31.732	12385.3	4980.73	21745.7																									549.722	43.3174	126.985	215.841
					31.904	12383.2	4986.19	21754.9																									550.686	43.4996	127.011	215.803
					32.077	12387	4992.82	21764.9																									551.651	43.667	127.027	215.749
					32.249	12397.8	5001.23	21775.2																									552.615	43.8093	127.029	215.68
					32.422	12415.4	5011.74	21786.4																									553.58	43.9165	127.017	215.601
					32.594	12437.9	5024.64	21800																									554.544	43.9791	126.99	215.515
					32.766	12462.5	5039.72	21819.3																									555.508	43.9895	126.949	215.426
					32.939	12486.6	5056.5	21849.5																									556.473	43.943	126.893	215.34
					33.111	12509.9	5074.51	21896.3																									557.437	43.8387	126.824	215.259
					33.284	12535.4	5093.18	21965.4																									558.402	43.6795	126.743	215.186
					33.456	12571.1	5112.75	22062.1																									559.366	43.4725	126.651	215.122
					33.629	12629.9	5134.11	22188.6																									560.331	43.2286	126.55	215.068
					33.801	12727.8	5159.56	22344																									561.295	42.9614	126.442	215.022
					33.974	12881.6	5192.37	22523.9																									562.259	42.6861	126.329	214.982
					34.146	13104.7	5236.9	22719.6																									563.224	42.4182	126.216	214.946
					34.319	13403	5297.51	22919.4																									564.188	42.172	126.105	214.913
					34.491	13771.5	5378.17	23110.2																									565.153	41.9593	126.001	214.882
					34.664	14192.9	5480.97	23278.4																									566.117	41.7888	125.909	214.853
					34.836	14638.1	5605.74	23412.3																									567.082	41.6652	125.835	214.829
					35.008	15070.1	5749.17	23503.9																									568.046	41.5895	125.782	214.812
					35.181	15449	5904.86	23549.1																									569.01	41.5592	125.755	214.804
					35.353	15738.8	6064.1	23548.5																									569.975	41.5692	125.758	214.807
					35.526	15913.6	6216.52	23507.5																									570.939	41.613	125.791	214.822
					35.698	15962.5	6351.82	23434.2																									571.904	41.6833	125.856	214.848
					35.871	15890.7	6460.87	23338.9																									572.868	41.7735	125.952	214.885
					36.043	15718.9	6537.3	23232.4																									573.833	41.8778	126.079	214.93
					36.216	15477.9	6577.79	23124.1																									574.797	41.9922	126.233	214.982
					36.388	15202.9	6582.72	23021.8																									575.761	42.1141	126.412	215.039
					36.561	14926.6	6555.27	22931.6																									576.726	42.2421	126.612	215.104
					36.733	14673.8	6501	22857																									577.69	42.3753	126.83	215.175
					36.906	14458	6426.37	22800.1																									578.655	42.5128	127.06	215.256
					37.078	14282.4	6338.31	22762.5																									579.619	42.6529	127.299	215.347
					37.25	14142.4	6243.21	22745																									580.584	42.7929	127.542	215.449
					37.423	14030.9	6147.01	22748.1																									581.548	42.9286	127.785	215.558
					37.595	13943.8	6055.68	22772.6																									582.512	43.0547	128.024	215.672
					37.768	13883.2	5975.32	22817.7																									583.477	43.1654	128.255	215.783
					37.94	13859.8	5913.12	22882.2																									584.441	43.2548	128.475	215.886
					38.113	13890.1	5876.96	22962.3																									585.406	43.3178	128.68	215.975
					38.285	13992.1	5875.4	23052.4																									586.37	43.3511	128.87	216.047
					38.458	14179	5916.11	23145.4																									587.334	43.3532	129.044	216.1
					38.63	14453	6004.68	23232.6																									588.299	43.3252	129.201	216.136
					38.803	14800.8	6142.41	23305																									589.263	43.2701	129.345	216.161
					38.975	15193.5	6325.3	23355.2																									590.228	43.1928	129.477	216.182
					39.148	15589	6542.82	23377.4																									591.192	43.0992	129.601	216.205
					39.32	15938.7	6778.65	23368.7																									592.157	42.9955	129.721	216.236
					39.492	16196.3	7011.82	23329.9																									593.121	42.8879	129.841	216.279
					39.665	16326.2	7219.36	23264.5																									594.085	42.7812	129.966	216.335
					39.837	16310.4	7379.6	23178.3																									595.05	42.6796	130.099	216.403
					40.01	16152.1	7475.05	23078.8																									596.014	42.5857	130.242	216.479
					40.182	15874.5	7495.45	22973.2																									596.979	42.5015	130.399	216.559
					40.355	15516.1	7438.96	22867.7																									597.943	42.4281	130.571	216.64
					40.527	15123	7312.75	22767.4																									598.908	42.3666	130.758	216.718
					40.7	14740	7131.29	22674.8																									599.872	42.3179	130.962	216.793
					40.872	14403.1	6914.34	22590.3																									600.836	42.2832	131.182	216.867
					41.045	14134.1	6683.32	22513.4																									601.801	42.2638	131.418	216.94
					41.217	13939.1	6458.55	22442.3																									602.765	42.261	131.668	217.017
					41.39	13809.9	6256.03	22375																									603.73	42.2756	131.933	217.099
					41.562	13729.1	6086.15	22310																									604.694	42.3077	132.211	217.187
					41.734	13675.3	5952.74	22246.6																									605.659	42.3562	132.501	217.282
					41.907	13628.8	5853.88	22184.4																									606.623	42.4191	132.8	217.383
					42.079	13576.3	5783.62	22124.3																									607.587	42.493	133.106	217.488
					42.252	13512	5733.56	22067.3																									608.552	42.5735	133.416	217.595
					42.424	13437.6	5695.4	22014.4																									609.516	42.6556	133.727	217.703
					42.597	13360.2	5662.08	21966.7																									610.481	42.734	134.036	217.809
					42.769	13288.2	5629.21	21924.7																									611.445	42.804	134.337	217.914
					42.942	13229.4	5594.85	21888.7																									612.41	42.861	134.626	218.017
					43.114	13187.8	5559.52	21858.9																									613.374	42.9019	134.9	218.116
					43.287	13163.6	5524.89	21834.9																									614.338	42.9245	135.155	218.211
					43.459	13153.7	5493.25	21816.4																									615.303	42.928	135.388	218.301
					43.632	13153.2	5466.2	21803.5																									616.267	42.9127	135.596	218.383
					43.804	13157.5	5444.57	21795.9																									617.232	42.8798	135.778	218.455
					43.976	13164.1	5427.89	21793.4																									618.196	42.8315	135.935	218.516
					44.149	13173.4	5414.8	21796.4																									619.161	42.7705	136.067	218.566
					44.321	13188.3	5403.69	21804.5																									620.125	42.6997	136.178	218.605
					44.494	13213.8	5392.84	21817.2																									621.089	42.6222	136.269	218.635
					44.666	13254.8	5381.38	21834.5																									622.054	42.5412	136.346	218.659
					44.839	13315.1	5369.12	21855.2																									623.018	42.4592	136.414	218.68
					45.011	13396.1	5357.03	21878.4																									623.983	42.3789	136.476	218.701
					45.184	13496.2	5346.66	21903.2																									624.947	42.3023	136.539	218.725
					45.356	13611	5340.24	21928.3																									625.911	42.2309	136.608	218.752
					45.529	13733.9	5339.83	21952.5																									626.876	42.1661	136.686	218.785
					45.701	13857.6	5347.4	21975.1																									627.84	42.1089	136.778	218.821
					45.874	13974.5	5364.06	21995.2																									628.805	42.0602	136.886	218.861
					46.046	14078.2	5390.34	22012.1																									629.769	42.0208	137.015	218.903
					46.218	14163.7	5425.69	22025.7																									630.734	41.9917	137.166	218.949
					46.391	14227.7	5468.73	22036																									631.698	41.9739	137.34	219
					46.563	14268.7	5517.53	22042.8																									632.662	41.9686	137.54	219.057
					46.736	14286.9	5569.43	22046.7																									633.627	41.9772	137.767	219.125
					46.908	14283.9	5621.72	22047.7																									634.591	42.0006	138.019	219.207
					47.081	14262.3	5671.43	22045.8																									635.556	42.0398	138.299	219.303
					47.253	14225.6	5716.06	22041.5																									636.52	42.095	138.604	219.415
					47.426	14178	5753.35	22034.7																									637.485	42.1658	138.933	219.542
					47.598	14123.1	5781.87	22025.3																									638.449	42.2511	139.283	219.68
					47.771	14064.8	5800.74	22013.6																									639.413	42.3488	139.65	219.827
					47.943	14005.7	5810.03	21999.8																									640.378	42.456	140.031	219.976
					48.116	13947.7	5810.28	21984.1																									641.342	42.5692	140.419	220.124
					48.288	13891.5	5802.76	21967.6																									642.307	42.6844	140.809	220.266
					48.46	13837	5788.88	21950.7																									643.271	42.7973	141.192	220.4
					48.633	13783.5	5770.15	21934.7																									644.236	42.9039	141.562	220.523
					48.805	13730.4	5748.14	21920.1																									645.2	43	141.913	220.636
					48.978	13676.9	5723.93	21907.1																									646.164	43.0822	142.237	220.739
					49.15	13623.2	5698.48	21896.2																									647.129	43.1474	142.53	220.833
					49.323	13569.7	5672.27	21886.9																									648.093	43.1933	142.787	220.919
					49.495	13517.1	5645.73	21878.3																									649.058	43.2186	143.005	220.998
					49.668	13466	5618.94	21869.9																									650.022	43.2227	143.185	221.07
					49.84	13417	5592.16	21860.8																									650.987	43.206	143.326	221.133
					50.013	13369.8	5565.49	21850.2																									651.951	43.1701	143.432	221.19
					50.185	13323.9	5539.34	21838.3																									652.915	43.1176	143.507	221.238
					50.358	13278.7	5513.93	21825.2																									653.88	43.0521	143.557	221.278
					50.53	13233.4	5489.74	21811.2																									654.844	42.9782	143.589	221.312
					50.702	13187.6	5467.04	21797.3																									655.809	42.901	143.609	221.342
					50.875	13141.7	5445.98	21783.8																									656.773	42.8258	143.625	221.37
					51.047	13096.2	5426.75	21771																									657.737	42.7579	143.643	221.399
					51.22	13052.3	5409.14	21758.9																									658.702	42.7019	143.67	221.432
					51.392	13010.7	5393.06	21746.8																									659.666	42.6615	143.71	221.471
					51.565	12971.9	5378.1	21733.7																									660.631	42.6391	143.767	221.519
					51.737	12935.8	5364.06	21719.2																									661.595	42.6356	143.844	221.577
					51.91	12901.6	5350.55	21702.3																									662.56	42.6505	143.943	221.643
					52.082	12868.3	5337.44	21682.6																									663.524	42.6822	144.063	221.719
					52.255	12834.9	5324.5	21660.5																									664.488	42.7283	144.206	221.803
					52.427	12800.7	5311.77	21636.6																									665.453	42.7862	144.37	221.894
					52.6	12766	5299.13	21611.6																									666.417	42.8531	144.556	221.991
					52.772	12731.5	5286.7	21586.6																									667.382	42.9272	144.763	222.094
					52.944	12698.4	5274.42	21562.4																									668.346	43.0071	144.989	222.203
					53.117	12668.1	5262.2	21539.1																									669.311	43.0924	145.232	222.318
					53.289	12641.7	5250.05	21517.2																									670.275	43.1834	145.492	222.439
					53.462	12619.3	5237.73	21496.3																									671.239	43.2809	145.763	222.565
					53.634	12600.5	5225.19	21475.7																									672.204	43.3854	146.042	222.697
					53.807	12584.2	5212.18	21455.6																									673.168	43.4971	146.324	222.833
					53.979	12569.1	5198.72	21435.5																									674.133	43.6152	146.603	222.971
					54.152	12553.8	5184.69	21415.4																									675.097	43.7377	146.872	223.108
					54.324	12538	5170.3	21396.1																									676.062	43.8614	147.125	223.243
					54.497	12521.5	5155.65	21377.9																									677.026	43.9815	147.353	223.372
					54.669	12505	5141.13	21361																									677.99	44.0929	147.551	223.491
					54.842	12489.7	5126.93	21346																									678.955	44.1895	147.713	223.6
					55.014	12476.4	5113.49	21332.6																									679.919	44.2657	147.836	223.695
					55.187	12465.6	5100.94	21320.3																									680.884	44.3163	147.916	223.777
					55.359	12457.7	5089.58	21308.9																									681.848	44.3377	147.954	223.845
					55.531	12452.2	5079.46	21297.7																									682.813	44.3277	147.952	223.9
					55.704	12448.6	5070.58	21286.3																									683.777	44.2865	147.911	223.942
					55.876	12446.8	5063.1	21274.8																									684.741	44.2163	147.838	223.974
					56.049	12446.8	5056.95	21263.3																									685.706	44.1212	147.738	223.996
					56.221	12449.1	5052.33	21252.2																									686.67	44.0072	147.619	224.011
					56.394	12454.4	5049.25	21242.3																									687.635	43.8819	147.488	224.019
					56.566	12463.2	5047.9	21233.9																									688.599	43.7533	147.351	224.024
					56.739	12475.2	5048.2	21227																									689.563	43.6297	147.219	224.028
					56.911	12489.6	5050.17	21221.9																									690.528	43.5188	147.096	224.033
					57.084	12504.6	5053.47	21218.2																									691.492	43.4269	146.99	224.042
					57.256	12518.1	5057.85	21215.1																									692.457	43.3587	146.907	224.056
					57.429	12528.6	5062.78	21212.7																									693.421	43.3171	146.851	224.079
					57.601	12535.4	5068	21210.4																									694.386	43.3024	146.826	224.112
					57.773	12539	5073.22	21207.9																									695.35	43.3134	146.835	224.155
					57.946	12541.5	5078.37	21205.3																									696.314	43.3469	146.879	224.211
					58.118	12545.6	5083.78	21202.3																									697.279	43.3989	146.959	224.279
					58.291	12553.6	5089.71	21198.5																									698.243	43.4648	147.074	224.359
					58.463	12566.9	5096.66	21193.8																									699.208	43.5401	147.223	224.452
					58.636	12584.6	5104.75	21188.1																									700.172	43.621	147.403	224.555
					58.808	12603.8	5114.01	21182.1																									701.137	43.7048	147.61	224.67
					58.981	12620.2	5123.88	21177.1																									702.101	43.7899	147.839	224.794
					59.153	12629.5	5133.73	21175.6																									703.065	43.8756	148.086	224.927
					59.326	12629.6	5142.67	21181.9																									704.03	43.9623	148.343	225.068
					59.498	12622.3	5150.36	21200.8																									704.994	44.0504	148.604	225.215
					59.671	12614	5156.98	21237																									705.959	44.1404	148.862	225.366
					59.843	12616.6	5164.13	21295.6																									706.923	44.2323	149.112	225.518
					60.015	12645	5174.59	21378.9																									707.888	44.3254	149.345	225.667
					60.188	12715.5	5192.44	21486.6																									708.852	44.4179	149.556	225.811
					60.36	12842	5222.93	21615.4																									709.816	44.5074	149.741	225.947
					60.533	13032.9	5271.32	21758.3																									710.781	44.5912	149.895	226.072
					60.705	13288.2	5342.51	21905.2																									711.745	44.6661	150.014	226.183
					60.878	13599.3	5439.65	22045.3																									712.71	44.7292	150.099	226.278
					61.05	13948.8	5563.75	22167.2																									713.674	44.7783	150.147	226.358
					61.223	14313.4	5712.74	22261.3																									714.639	44.8118	150.161	226.423
					61.395	14666.8	5881.76	22321.4																									715.603	44.8289	150.143	226.472
					61.568	14983.8	6063.1	22345																									716.567	44.83	150.095	226.51
					61.74	15243.2	6247.35	22333.3																									717.532	44.8161	150.023	226.537
					61.913	15430.6	6424	22291.5																									718.496	44.7889	149.932	226.556
					62.085	15538.8	6583.01	22226.5																									719.461	44.7506	149.827	226.571
					62.257	15567.2	6715.47	22145.7																									720.425	44.7039	149.715	226.584
					62.43	15521	6814.6	22056.7																									721.389	44.6517	149.602	226.597
					62.602	15408.8	6876.37	21965																									722.354	44.5971	149.494	226.613
					62.775	15240.5	6899.18	21874																									723.318	44.5436	149.397	226.635
					62.947	15027	6884.14	21786																									724.283	44.495	149.316	226.663
					63.12	14778.5	6834.11	21701.1																									725.247	44.455	149.256	226.702
					63.292	14505.3	6753.64	21619																									726.212	44.4275	149.221	226.751
					63.465	14218.2	6647.94	21540.1																									727.176	44.4164	149.214	226.814
					63.637	13928.4	6522.92	21464.5																									728.14	44.4247	149.236	226.891
					63.81	13647.4	6384.36	21393.4																									729.105	44.455	149.289	226.984
					63.982	13386.7	6238.18	21328.6																									730.069	44.5089	149.373	227.094
					64.155	13156.4	6089.86	21271.9																									731.034	44.5865	149.486	227.22
					64.327	12963.8	5944.73	21224.3																									731.998	44.6867	149.627	227.363
					64.499	12813.2	5807.44	21186.7																									732.963	44.8068	149.793	227.519
					64.672	12704.3	5681.98	21158.2																									733.927	44.9432	149.981	227.687
					64.844	12633.3	5571.61	21137.2																									734.891	45.0909	150.185	227.864
					65.017	12593.3	5478.27	21122																									735.856	45.2446	150.403	228.045
					65.189	12576.1	5402.94	21109.9																									736.82	45.3985	150.629	228.227
					65.362	12573.4	5345.12	21098.7																									737.785	45.5474	150.857	228.405
					65.534	12578.4	5303.37	21087																									738.749	45.6865	151.083	228.577
					65.707	12586.2	5275.15	21073.6																									739.714	45.8123	151.301	228.739
					65.879	12593.9	5257.5	21057.9																									740.678	45.922	151.507	228.891
					66.052	12600.2	5246.98	21040.3																									741.642	46.0146	151.697	229.03
					66.224	12604.6	5240.44	21020.7																									742.607	46.0898	151.867	229.159
					66.397	12606.3	5234.83	20999.3																									743.571	46.1486	152.014	229.277
					66.569	12603.9	5227.85	20976.9																									744.536	46.1924	152.136	229.385
					66.741	12595.2	5217.66	20953.5																									745.5	46.2231	152.234	229.486
					66.914	12577.9	5203.02	20929.6																									746.465	46.2426	152.307	229.578
					67.086	12550.1	5183.44	20906.1																									747.429	46.2527	152.356	229.664
					67.259	12510.8	5158.75	20883.5																									748.393	46.2547	152.384	229.742
					67.431	12461.1	5129.43	20862.5																									749.358	46.2498	152.395	229.811
					67.604	12403.8	5096.13	20844.2																									750.322	46.2388	152.391	229.872
					67.776	12343.1	5060.02	20828.6																									751.287	46.2225	152.379	229.923
					67.949	12283.8	5022.28	20815.7																									752.251	46.2018	152.362	229.965
					68.121	12230.5	4984.42	20805.4																									753.216	46.1782	152.347	230.001
					68.294	12186.7	4947.74	20797																									754.18	46.1536	152.34	230.033
					68.466	12153.6	4913.6	20789.4																									755.144	46.1304	152.345	230.067
					68.639	12131.2	4882.91	20782.4																									756.109	46.1118	152.369	230.107
					68.811	12117.3	4856.43	20775.3																									757.073	46.1014	152.416	230.158
					68.983	12109.1	4834.32	20768.3																									758.038	46.1029	152.49	230.225
					69.156	12103.5	4816.38	20761.8																									759.002	46.1197	152.595	230.311
					69.328	12097.9	4802.23	20756																									759.966	46.1551	152.734	230.417
					69.501	12091	4791.05	20751.9																									760.931	46.2114	152.908	230.544
					69.673	12082.3	4782.19	20749.5																									761.895	46.2901	153.117	230.689
					69.846	12072.4	4774.86	20748.8																									762.86	46.3917	153.36	230.852
					70.018	12062.5	4768.64	20749.7																									763.824	46.5156	153.635	231.029
					70.191	12053.8	4763.16	20751.6																									764.789	46.6603	153.939	231.217
					70.363	12047.4	4758.52	20753.9																									765.753	46.8234	154.268	231.414
					70.536	12044.1	4754.85	20756.7																									766.717	47.0018	154.616	231.619
					70.708	12044.3	4752.69	20759.8																									767.682	47.1919	154.979	231.828
					70.881	12048.2	4752.48	20763.5																									768.646	47.3894	155.35	232.041
					71.053	12056.2	4754.89	20768.5																									769.611	47.5899	155.724	232.255
					71.225	12068.6	4760.38	20775.3																									770.575	47.7888	156.094	232.469
					71.398	12086.2	4769.31	20783.8																									771.54	47.9811	156.454	232.681
					71.57	12109.5	4781.99	20794.3																									772.504	48.1624	156.8	232.886
					71.743	12139	4798.23	20806																									773.468	48.3282	157.125	233.084
					71.915	12174.2	4817.81	20817.7																									774.433	48.4746	157.427	233.269
					72.088	12214.1	4839.93	20828.7																									775.397	48.5986	157.701	233.442
					72.26	12256.7	4863.73	20837.9																									776.362	48.6981	157.945	233.599
					72.433	12299	4887.85	20844.4																									777.326	48.7719	158.156	233.741
					72.605	12337.9	4911.03	20848.5																									778.291	48.8204	158.335	233.866
					72.778	12370.3	4931.75	20850.1																									779.255	48.8449	158.481	233.976
					72.95	12393.5	4948.89	20849.9																									780.219	48.848	158.596	234.07
					73.123	12406.3	4961.4	20848.7																									781.184	48.8333	158.682	234.149
					73.295	12408.4	4968.93	20847.1																									782.148	48.8051	158.743	234.215
					73.467	12401.1	4971.47	20845.5																									783.113	48.7683	158.782	234.269
					73.64	12387.1	4969.59	20844.2																									784.077	48.7279	158.805	234.314
					73.812	12369.5	4964.47	20843.1																									785.042	48.6892	158.817	234.352
					73.985	12351.7	4957.43	20842.1																									786.006	48.657	158.824	234.389
					74.157	12336.9	4950.11	20841.2																									786.97	48.6359	158.831	234.429
					74.33	12327.2	4943.86	20840.3																									787.935	48.6298	158.844	234.477
					74.502	12323.9	4939.94	20839.1																									788.899	48.6418	158.868	234.538
					74.675	12326.7	4938.88	20838																									789.864	48.6745	158.907	234.617
					74.847	12334.5	4940.9	20836.8																									790.828	48.7292	158.966	234.716
					75.02	12345	4945.38	20835.2																									791.792	48.8065	159.046	234.837
					75.192	12355.9	4951.46	20833.1																									792.757	48.9059	159.15	234.98
					75.365	12364.7	4957.7	20830.2																									793.721	49.0261	159.279	235.143
					75.537	12369.2	4962.81	20826.1																									794.686	49.1649	159.433	235.325
					75.709	12368.2	4965.43	20821.1																									795.65	49.3194	159.612	235.522
					75.882	12360.7	4964.59	20815																									796.615	49.4864	159.812	235.732
					76.054	12346.7	4959.93	20808.1																									797.579	49.6622	160.034	235.95
					76.227	12326.7	4951.42	20801																									798.543	49.8434	160.272	236.176
					76.399	12301.6	4939.74	20793.5																									799.508	50.0265	160.524	236.407
					76.572	12272.4	4925.64	20785.4																									800.472	50.2085	160.787	236.64
					76.744	12240.5	4910.17	20776.6																									801.437	50.3868	161.056	236.875
					76.917	12207	4894.02	20766.4																									802.401	50.5593	161.326	237.109
					77.089	12172.9	4877.75	20754.2																									803.366	50.7243	161.595	237.341
					77.262	12139.5	4861.29	20740																									804.33	50.8805	161.856	237.569
					77.434	12107.6	4844.46	20724.2																									805.294	51.0271	162.107	237.79
					77.607	12077.9	4826.68	20707.7																									806.259	51.1635	162.344	238.003
					77.779	12051	4807.77	20692.1																									807.223	51.2893	162.564	238.206
					77.951	12027.4	4787.9	20678.8																									808.188	51.4044	162.763	238.396
					78.124	12006.8	4767.99	20668.7																									809.152	51.5091	162.941	238.572
					78.296	11989.3	4750.02	20662.4																									810.117	51.6038	163.095	238.733
					78.469	11974.4	4736.51	20659																									811.081	51.6897	163.224	238.878
					78.641	11961.8	4730.58	20656.9																									812.045	51.7684	163.33	239.007
					78.814	11951.5	4734.91	20654.5																									813.01	51.8418	163.413	239.12
					78.986	11943.2	4751.51	20650																									813.974	51.9128	163.476	239.218
					79.159	11937.5	4780.54	20643.2																									814.939	51.9844	163.521	239.302
					79.331	11934.6	4730.35	20634.4																									815.903	52.0602	163.553	239.376
					79.504	11934.8	4766.78	20625.7																									816.868	52.1435	163.575	239.443
					79.676	11938.4	4730.98	20620.2																									817.832	52.2379	163.593	239.507
					79.849	11944.9	4754.5	20620																									818.796	52.346	163.611	239.571
																																	819.761	52.4702	163.635	239.64
																																	820.725	52.612	163.671	239.717
																																	821.69	52.7718	163.721	239.802
																																	822.654	52.9495	163.79	239.897
																																	823.618	53.1441	163.879	240.002
																																	824.583	53.3544	163.992	240.116
																																	825.547	53.5789	164.127	240.238
																																	826.512	53.8159	164.283	240.368
																																	827.476	54.0642	164.459	240.504
																																	828.441	54.3227	164.652	240.649
																																	829.405	54.5905	164.857	240.801
																																	830.369	54.8669	165.069	240.964
																																	831.334	55.1509	165.283	241.139
																																	832.298	55.4412	165.495	241.327
																																	833.263	55.736	165.697	241.529
																																	834.227	56.0329	165.886	241.743
																																	835.192	56.3289	166.055	241.967
																																	836.156	56.6204	166.201	242.198
																																	837.12	56.9037	166.318	242.432
																																	838.085	57.175	166.403	242.662
																																	839.049	57.4314	166.454	242.885
																																	840.014	57.6701	166.468	243.093
																																	840.978	57.8899	166.445	243.284
																																	841.943	58.0902	166.384	243.453
																																	842.907	58.2717	166.288	243.6
																																	843.871	58.4355	166.158	243.723
																																	844.836	58.5838	165.997	243.824
																																	845.8	58.7186	165.81	243.906
																																	846.765	58.8424	165.602	243.97
																																	847.729	58.9573	165.377	244.022
																																	848.694	59.0651	165.141	244.065
																																	849.658	59.1677	164.9	244.103
																																	850.622	59.2662	164.658	244.14
																																	851.587	59.362	164.421	244.179
																																	852.551	59.4558	164.193	244.225
																																	853.516	59.5482	163.977	244.279
																																	854.48	59.6391	163.776	244.344
																																	855.444	59.7277	163.592	244.422
																																	856.409	59.8124	163.424	244.515
																																	857.373	59.8901	163.272	244.624
																																	858.338	59.9567	163.135	244.749
																																	859.302	60.0071	163.01	244.889
																																	860.267	60.0354	162.894	245.044
																																	861.231	60.0358	162.783	245.212
																																	862.195	60.0029	162.671	245.389
																																	863.16	59.9333	162.554	245.573
																																	864.124	59.8255	162.426	245.759
																																	865.089	59.6812	162.282	245.943
																																	866.053	59.5052	162.117	246.12
																																	867.018	59.306	161.926	246.286
																																	867.982	59.0945	161.703	246.437
																																	868.946	58.8841	161.447	246.57
																																	869.911	58.689	161.153	246.682
																																	870.875	58.523	160.82	246.771
																																	871.84	58.3983	160.445	246.837
																																	872.804	58.3243	160.029	246.879
																																	873.769	58.3063	159.571	246.899
																																	874.733	58.3454	159.074	246.897
																																	875.697	58.438	158.539	246.875
																																	876.662	58.5766	157.968	246.835
																																	877.626	58.75	157.366	246.778
																																	878.591	58.9448	156.736	246.707
																																	879.555	59.1467	156.085	246.623
																																	880.52	59.3415	155.417	246.529
																																	881.484	59.5167	154.739	246.427
																																	882.448	59.6621	154.056	246.322
																																	883.413	59.7708	153.376	246.218
																																	884.377	59.8392	152.703	246.119
																																	885.342	59.867	152.043	246.029
																																	886.306	59.8566	151.401	245.952
																																	887.27	59.8129	150.78	245.891
																																	888.235	59.7419	150.184	245.846
																																	889.199	59.6502	149.612	245.818
																																	890.164	59.5442	149.067	245.804
																																	891.128	59.4298	148.547	245.8
																																	892.093	59.3115	148.051	245.804
																																	893.057	59.1931	147.577	245.811
																																	894.021	59.0771	147.121	245.816
																																	894.986	58.9659	146.68	245.816
																																	895.95	58.8615	146.25	245.809
																																	896.915	58.7665	145.829	245.792
																																	897.879	58.6842	145.411	245.763
																																	898.844	58.6191	144.995	245.722
																																	899.808	58.5766	144.576	245.667
																																	900.772	58.5631	144.152	245.599
																																	901.737	58.5855	143.721	245.515
																																	902.701	58.651	143.282	245.416
																																	903.666	58.7658	142.834	245.301
																																	904.63	58.9349	142.377	245.169
																																	905.595	59.1615	141.911	245.021
																																	906.559	59.4463	141.438	244.857
																																	907.523	59.7872	140.96	244.677
																																	908.488	60.1792	140.481	244.482
																																	909.452	60.6147	140.002	244.274
																																	910.417	61.0836	139.53	244.056
																																	911.381	61.5739	139.067	243.83
																																	912.346	62.0723	138.619	243.599
																																	913.31	62.5654	138.19	243.369
																																	914.274	63.0398	137.784	243.143
																																	915.239	63.4832	137.407	242.926
																																	916.203	63.8849	137.061	242.724
																																	917.168	64.2362	136.75	242.54
																																	918.132	64.5309	136.477	242.378
																																	919.097	64.7649	136.242	242.241
																																	920.061	64.9364	136.047	242.128
																																	921.025	65.046	135.892	242.041
																																	921.99	65.0959	135.776	241.976
																																	922.954	65.0902	135.696	241.933
																																	923.919	65.0343	135.651	241.908
																																	924.883	64.935	135.638	241.898
																																	925.847	64.8007	135.653	241.901
																																	926.812	64.6405	135.692	241.912
																																	927.776	64.4648	135.752	241.931
																																	928.741	64.2851	135.828	241.956
																																	929.705	64.1129	135.917	241.983
																																	930.67	63.9603	136.014	242.011
																																	931.634	63.8383	136.115	242.039
																																	932.598	63.7568	136.218	242.065
																																	933.563	63.7234	136.317	242.086
																																	934.527	63.743	136.41	242.101
																																	935.492	63.8165	136.494	242.109
																																	936.456	63.9415	136.567	242.107
																																	937.421	64.1109	136.626	242.095
																																	938.385	64.314	136.672	242.072
																																	939.349	64.5369	136.703	242.04
																																	940.314	64.7625	136.72	241.996
																																	941.278	64.9723	136.724	241.944
																																	942.243	65.1468	136.718	241.884
																																	943.207	65.2665	136.703	241.819
																																	944.172	65.3135	136.684	241.75
																																	945.136	65.2717	136.663	241.681
																																	946.1	65.1279	136.644	241.616
																																	947.065	64.8727	136.631	241.557
																																	948.029	64.5007	136.627	241.508
																																	948.994	64.0114	136.635	241.472
																																	949.958	63.4089	136.657	241.451
																																	950.923	62.7023	136.696	241.446
																																	951.887	61.9053	136.752	241.458
																																	952.851	61.0356	136.825	241.486
																																	953.816	60.1143	136.916	241.527
																																	954.78	59.1642	137.023	241.579
																																	955.745	58.209	137.143	241.639
																																	956.709	57.2715	137.275	241.704
																																	957.673	56.3723	137.416	241.772
																																	958.638	55.5288	137.561	241.838
																																	959.602	54.7537	137.708	241.902
																																	960.567	54.0549	137.85	241.959
																																	961.531	53.4358	137.986	242.01
																																	962.496	52.8951	138.108	242.05
																																	963.46	52.4281	138.215	242.077
																																	964.424	52.0278	138.301	242.09
																																	965.389	51.6859	138.363	242.085
																																	966.353	51.394	138.397	242.06
																																	967.318	51.1446	138.401	242.012
																																	968.282	50.9317	138.373	241.94
																																	969.247	50.7508	138.312	241.843
																																	970.211	50.5991	138.217	241.72
																																	971.175	50.4743	138.09	241.572
																																	972.14	50.3751	137.931	241.401
																																	973.104	50.2992	137.743	241.209
																																	974.069	50.2437	137.53	240.998
																																	975.033	50.2044	137.294	240.773
																																	975.998	50.175	137.041	240.536
																																	976.962	50.1484	136.775	240.291
																																	977.926	50.116	136.5	240.043
																																	978.891	50.0691	136.223	239.796
																																	979.855	49.9992	135.947	239.552
																																	980.82	49.8991	135.677	239.315
																																	981.784	49.7633	135.416	239.087
																																	982.749	49.5889	135.167	238.871
																																	983.713	49.3754	134.933	238.668
																																	984.677	49.125	134.715	238.477
																																	985.642	48.8422	134.513	238.299
																																	986.606	48.5337	134.328	238.133
																																	987.571	48.207	134.157	237.978
																																	988.535	47.8705	134.001	237.832
																																	989.499	47.5326	133.856	237.693
																																	990.464	47.2006	133.721	237.56
																																	991.428	46.8811	133.592	237.43
																																	992.393	46.5788	133.467	237.303
																																	993.357	46.2971	133.344	237.175
																																	994.322	46.0377	133.219	237.044
																																	995.286	45.8007	133.091	236.911
																																	996.25	45.5853	132.958	236.772
																																	997.215	45.3894	132.816	236.628
																																	998.179	45.2103	132.666	236.478
																																	999.144	45.0445	132.506	236.322
																																	1000.11	44.8885	132.334	236.161
																																	1001.07	44.7384	132.151	235.994
																																	1002.04	44.5902	131.956	235.823
																																	1003	44.4402	131.749	235.647
																																	1003.97	44.2846	131.53	235.465
																																	1004.93	44.1204	131.301	235.277
																																	1005.89	43.945	131.063	235.083
																																	1006.86	43.7565	130.816	234.881
																																	1007.82	43.5538	130.564	234.673
																																	1008.79	43.3369	130.307	234.459
																																	1009.75	43.1068	130.049	234.241
																																	1010.72	42.8651	129.791	234.023
																																	1011.68	42.6147	129.537	233.807
																																	1012.65	42.3587	129.29	233.596
																																	1013.61	42.101	129.051	233.394
																																	1014.57	41.8457	128.824	233.203
																																	1015.54	41.5967	128.61	233.023
																																	1016.5	41.3581	128.411	232.853
																																	1017.47	41.1335	128.228	232.693
																																	1018.43	40.926	128.061	232.542
																																	1019.4	40.7381	127.911	232.397
																																	1020.36	40.5719	127.777	232.258
																																	1021.33	40.4286	127.658	232.122
																																	1022.29	40.3089	127.553	231.99
																																	1023.25	40.2129	127.459	231.861
																																	1024.22	40.1401	127.375	231.734
																																	1025.18	40.0896	127.298	231.609
																																	1026.15	40.0601	127.227	231.484
																																	1027.11	40.0498	127.16	231.359
																																	1028.08	40.0569	127.094	231.233
																																	1029.04	40.079	127.027	231.103
																																	1030.01	40.1135	126.959	230.969
																																	1030.97	40.1574	126.888	230.829
																																	1031.93	40.2074	126.813	230.686
																																	1032.9	40.26	126.734	230.538
																																	1033.86	40.3115	126.65	230.386
																																	1034.83	40.3582	126.561	230.232
																																	1035.79	40.3965	126.469	230.077
																																	1036.76	40.4233	126.373	229.92
																																	1037.72	40.4365	126.275	229.763
																																	1038.69	40.4347	126.177	229.606
																																	1039.65	40.4176	126.081	229.45
																																	1040.61	40.386	125.989	229.296
																																	1041.58	40.3417	125.904	229.148
																																	1042.54	40.2873	125.828	229.007
																																	1043.51	40.2256	125.764	228.878
																																	1044.47	40.1598	125.713	228.764
																																	1045.44	40.0924	125.678	228.668
																																	1046.4	40.0256	125.66	228.592
																																	1047.36	39.9611	125.659	228.537
																																	1048.33	39.8995	125.676	228.503
																																	1049.29	39.8411	125.711	228.489
																																	1050.26	39.7857	125.761	228.492
																																	1051.22	39.7329	125.825	228.509
																																	1052.19	39.6822	125.9	228.537
																																	1053.15	39.6334	125.985	228.575
																																	1054.12	39.5866	126.076	228.619
																																	1055.08	39.5419	126.168	228.669
																																	1056.04	39.4995	126.26	228.723
																																	1057.01	39.4598	126.347	228.781
																																	1057.97	39.4226	126.427	228.842
																																	1058.94	39.3875	126.496	228.905
																																	1059.9	39.3539	126.55	228.968
																																	1060.87	39.3205	126.589	229.03
																																	1061.83	39.2859	126.608	229.088
																																	1062.8	39.2489	126.607	229.14
																																	1063.76	39.2083	126.583	229.185
																																	1064.72	39.1634	126.537	229.223
																																	1065.69	39.114	126.467	229.252
																																	1066.65	39.0607	126.374	229.272
																																	1067.62	39.0051	126.259	229.285
																																	1068.58	38.9489	126.122	229.292
																																	1069.55	38.8949	125.967	229.295
																																	1070.51	38.8459	125.794	229.294
																																	1071.48	38.8049	125.608	229.291
																																	1072.44	38.775	125.41	229.288
																																	1073.4	38.7592	125.206	229.284
																																	1074.37	38.7601	124.998	229.281
																																	1075.33	38.7802	124.789	229.279
																																	1076.3	38.8215	124.585	229.28
																																	1077.26	38.8858	124.387	229.284
																																	1078.23	38.9745	124.2	229.294
																																	1079.19	39.0885	124.026	229.309
																																	1080.16	39.2282	123.867	229.333
																																	1081.12	39.3935	123.725	229.368
																																	1082.08	39.5832	123.601	229.413
																																	1083.05	39.7957	123.496	229.471
																																	1084.01	40.0281	123.409	229.541
																																	1084.98	40.2767	123.341	229.623
																																	1085.94	40.5371	123.288	229.717
																																	1086.91	40.8038	123.251	229.821
																																	1087.87	41.0708	123.227	229.933
																																	1088.84	41.3321	123.213	230.05
																																	1089.8	41.5812	123.207	230.172
																																	1090.76	41.8122	123.206	230.296
																																	1091.73	42.0194	123.208	230.419
																																	1092.69	42.1979	123.21	230.541
																																	1093.66	42.3437	123.209	230.66
																																	1094.62	42.4535	123.203	230.774
																																	1095.59	42.5252	123.192	230.885
																																	1096.55	42.5576	123.172	230.989
																																	1097.52	42.5504	123.145	231.088
																																	1098.48	42.5042	123.108	231.181
																																	1099.44	42.4208	123.063	231.267
																																	1100.41	42.3028	123.01	231.347
																																	1101.37	42.1536	122.951	231.421
																																	1102.34	41.9778	122.886	231.489
																																	1103.3	41.7808	122.817	231.552
																																	1104.27	41.5687	122.748	231.611
																																	1105.23	41.3484	122.679	231.669
																																	1106.19	41.1272	122.614	231.726
																																	1107.16	40.9125	122.556	231.788
																																	1108.12	40.7118	122.505	231.855
																																	1109.09	40.5319	122.466	231.93
																																	1110.05	40.379	122.439	232.016
																																	1111.02	40.2584	122.427	232.114
																																	1111.98	40.1741	122.43	232.226
																																	1112.95	40.1289	122.45	232.352
																																	1113.91	40.1242	122.488	232.492
																																	1114.87	40.1602	122.544	232.646
																																	1115.84	40.236	122.617	232.813
																																	1116.8	40.3495	122.708	232.993
																																	1117.77	40.498	122.814	233.184
																																	1118.73	40.6781	122.936	233.387
																																	1119.7	40.8858	123.071	233.6
																																	1120.66	41.1171	123.216	233.821
																																	1121.63	41.3677	123.37	234.051
																																	1122.59	41.6333	123.53	234.286
																																	1123.55	41.9098	123.693	234.526
																																	1124.52	42.1932	123.855	234.768
																																	1125.48	42.4796	124.014	235.01
																																	1126.45	42.7654	124.167	235.249
																																	1127.41	43.0474	124.311	235.484
																																	1128.38	43.3221	124.444	235.712
																																	1129.34	43.5865	124.564	235.931
																																	1130.31	43.8371	124.67	236.142
																																	1131.27	44.0706	124.762	236.343
																																	1132.23	44.2832	124.838	236.534
																																	1133.2	44.471	124.901	236.717
																																	1134.16	44.6298	124.951	236.892
																																	1135.13	44.7552	124.99	237.06
																																	1136.09	44.8429	125.019	237.224
																																	1137.06	44.8893	125.04	237.384
																																	1138.02	44.8913	125.057	237.542
																																	1138.99	44.8472	125.07	237.699
																																	1139.95	44.7568	125.083	237.858
																																	1140.91	44.6217	125.097	238.02
																																	1141.88	44.4458	125.115	238.188
																																	1142.84	44.2346	125.138	238.362
																																	1143.81	43.9957	125.169	238.546
																																	1144.77	43.738	125.207	238.743
																																	1145.74	43.4712	125.255	238.954
																																	1146.7	43.2054	125.314	239.182
																																	1147.67	42.9502	125.384	239.429
																																	1148.63	42.7143	125.466	239.696
																																	1149.59	42.5049	125.558	239.983
																																	1150.56	42.3274	125.662	240.287
																																	1151.52	42.1855	125.775	240.607
																																	1152.49	42.0808	125.898	240.939
																																	1153.45	42.013	126.028	241.28
																																	1154.42	41.9806	126.163	241.626
																																	1155.38	41.9809	126.302	241.975
																																	1156.34	42.0103	126.443	242.322
																																	1157.31	42.0649	126.583	242.667
																																	1158.27	42.1406	126.719	243.009
																																	1159.24	42.2333	126.851	243.346
																																	1160.2	42.3392	126.976	243.678
																																	1161.17	42.4549	127.093	244.004
																																	1162.13	42.5771	127.201	244.322
																																	1163.1	42.7033	127.3	244.631
																																	1164.06	42.8315	127.39	244.929
																																	1165.02	42.96	127.471	245.215
																																	1165.99	43.0881	127.545	245.489
																																	1166.95	43.2153	127.613	245.752
																																	1167.92	43.3421	127.678	246.005
																																	1168.88	43.4692	127.743	246.25
																																	1169.85	43.5982	127.809	246.493
																																	1170.81	43.7309	127.88	246.737
																																	1171.78	43.8693	127.958	246.987
																																	1172.74	44.0157	128.048	247.246
																																	1173.7	44.1723	128.15	247.518
																																	1174.67	44.3413	128.269	247.808
																																	1175.63	44.5246	128.406	248.115
																																	1176.6	44.7243	128.562	248.443
																																	1177.56	44.9418	128.739	248.791
																																	1178.53	45.1788	128.938	249.16
																																	1179.49	45.4366	129.159	249.55
																																	1180.46	45.7162	129.402	249.961
																																	1181.42	46.0182	129.665	250.392
																																	1182.38	46.3425	129.948	250.843
																																	1183.35	46.688	130.25	251.31
																																	1184.31	47.0523	130.566	251.794
																																	1185.28	47.4313	130.897	252.292
																																	1186.24	47.819	131.238	252.799
																																	1187.21	48.2076	131.587	253.313
																																	1188.17	48.5874	131.94	253.831
																																	1189.14	48.9474	132.296	254.348
																																	1190.1	49.2759	132.651	254.86
																																	1191.06	49.5613	133.002	255.365
																																	1192.03	49.7935	133.347	255.859
																																	1192.99	49.9642	133.685	256.341
																																	1193.96	50.0684	134.014	256.807
																																	1194.92	50.1047	134.333	257.257
																																	1195.89	50.0757	134.642	257.689
																																	1196.85	49.988	134.941	258.103
																																	1197.82	49.8514	135.231	258.499
																																	1198.78	49.6784	135.513	258.876
																																	1199.74	49.483	135.789	259.235
																																	1200.71	49.2792	136.061	259.576
																																	1201.67	49.0804	136.332	259.902
																																	1202.64	48.8981	136.605	260.215
																																	1203.6	48.7411	136.882	260.518
																																	1204.57	48.6153	137.168	260.814
																																	1205.53	48.5234	137.466	261.108
																																	1206.49	48.4657	137.778	261.403
																																	1207.46	48.4397	138.108	261.705
																																	1208.42	48.4415	138.458	262.018
																																	1209.39	48.4659	138.83	262.345
																																	1210.35	48.5074	139.226	262.688
																																	1211.32	48.5605	139.646	263.05
																																	1212.28	48.6196	140.091	263.432
																																	1213.25	48.6802	140.559	263.831
																																	1214.21	48.7381	141.049	264.247
																																	1215.17	48.7898	141.56	264.677
																																	1216.14	48.8327	142.089	265.117
																																	1217.1	48.8646	142.632	265.564
																																	1218.07	48.8842	143.187	266.011
																																	1219.03	48.8908	143.75	266.455
																																	1220	48.8844	144.317	266.892
																																	1220.96	48.8658	144.886	267.317
																																	1221.93	48.8363	145.453	267.728
																																	1222.89	48.7978	146.015	268.121
																																	1223.85	48.7525	146.569	268.495
																																	1224.82	48.7028	147.113	268.848
																																	1225.78	48.6512	147.644	269.177
																																	1226.75	48.5998	148.161	269.481
																																	1227.71	48.5508	148.663	269.758
																																	1228.68	48.5056	149.149	270.005
																																	1229.64	48.4655	149.618	270.221
																																	1230.61	48.4314	150.073	270.406
																																	1231.57	48.4038	150.513	270.56
																																	1232.53	48.3834	150.94	270.686
																																	1233.5	48.3701	151.358	270.789
																																	1234.46	48.3642	151.769	270.874
																																	1235.43	48.3654	152.177	270.949
																																	1236.39	48.3731	152.584	271.022
																																	1237.36	48.3865	152.995	271.1
																																	1238.32	48.4038	153.413	271.188
																																	1239.29	48.4233	153.841	271.291
																																	1240.25	48.4421	154.282	271.412
																																	1241.21	48.4575	154.738	271.552
																																	1242.18	48.4664	155.21	271.711
																																	1243.14	48.4658	155.7	271.89
																																	1244.11	48.4532	156.206	272.087
																																	1245.07	48.4267	156.728	272.301
																																	1246.04	48.3853	157.264	272.533
																																	1247	48.3292	157.81	272.781
																																	1247.97	48.2591	158.362	273.042
																																	1248.93	48.1769	158.916	273.313
																																	1249.89	48.0849	159.467	273.588
																																	1250.86	47.9858	160.008	273.861
																																	1251.82	47.8826	160.535	274.123
																																	1252.79	47.7778	161.042	274.367
																																	1253.75	47.6741	161.526	274.586
																																	1254.72	47.5734	161.983	274.773
																																	1255.68	47.4776	162.411	274.926
																																	1256.65	47.3879	162.81	275.043
																																	1257.61	47.3053	163.179	275.127
																																	1258.57	47.2302	163.521	275.182
																																	1259.54	47.1629	163.838	275.214
																																	1260.5	47.1028	164.134	275.228
																																	1261.47	47.0488	164.413	275.233
																																	1262.43	46.9991	164.68	275.232
																																	1263.4	46.9509	164.939	275.231
																																	1264.36	46.9007	165.195	275.234
																																	1265.32	46.8444	165.451	275.242
																																	1266.29	46.7777	165.712	275.257
																																	1267.25	46.696	165.98	275.282
																																	1268.22	46.5959	166.257	275.316
																																	1269.18	46.4744	166.546	275.362
																																	1270.15	46.3306	166.848	275.421
																																	1271.11	46.1654	167.162	275.495
																																	1272.08	45.9816	167.49	275.586
																																	1273.04	45.7845	167.83	275.696
																																	1274	45.5808	168.182	275.825
																																	1274.97	45.379	168.544	275.973
																																	1275.93	45.1883	168.914	276.139
																																	1276.9	45.0179	169.291	276.321
																																	1277.86	44.8765	169.673	276.514
																																	1278.83	44.7714	170.057	276.716
																																	1279.79	44.708	170.441	276.919
																																	1280.76	44.6893	170.824	277.121
																																	1281.72	44.7156	171.203	277.317
																																	1282.68	44.7848	171.576	277.502
																																	1283.65	44.8918	171.942	277.677
																																	1284.61	45.0294	172.298	277.839
																																	1285.58	45.1886	172.643	277.987
																																	1286.54	45.359	172.974	278.123
																																	1287.51	45.5296	173.29	278.245
																																	1288.47	45.6892	173.589	278.353
																																	1289.44	45.8277	173.869	278.445
																																	1290.4	45.9359	174.127	278.518
																																	1291.36	46.0066	174.363	278.569
																																	1292.33	46.0349	174.576	278.594
																																	1293.29	46.0181	174.764	278.592
																																	1294.26	45.9563	174.928	278.559
																																	1295.22	45.852	175.068	278.496
																																	1296.19	45.7096	175.186	278.404
																																	1297.15	45.5354	175.285	278.286
																																	1298.12	45.3368	175.366	278.147
																																	1299.08	45.1218	175.433	277.99
																																	1300.04	44.8982	175.49	277.821
																																	1301.01	44.6735	175.539	277.643
																																	1301.97	44.4542	175.584	277.46
																																	1302.94	44.2455	175.629	277.275
																																	1303.9	44.0513	175.674	277.088
																																	1304.87	43.8746	175.725	276.902
																																	1305.83	43.7169	175.781	276.715
																																	1306.8	43.5791	175.845	276.527
																																	1307.76	43.4616	175.919	276.338
																																	1308.72	43.3646	176.005	276.146
																																	1309.69	43.2884	176.104	275.95
																																	1310.65	43.2333	176.218	275.75
																																	1311.62	43.1999	176.348	275.544
																																	1312.58	43.1891	176.495	275.332
																																	1313.55	43.2017	176.662	275.116
																																	1314.51	43.2386	176.846	274.897
																																	1315.47	43.3003	177.048	274.677
																																	1316.44	43.387	177.267	274.455
																																	1317.4	43.4982	177.498	274.231
																																	1318.37	43.6329	177.74	274.004
																																	1319.33	43.7895	177.987	273.766
																																	1320.3	43.9657	178.235	273.513
																																	1321.26	44.1584	178.477	273.236
																																	1322.23	44.3639	178.707	272.927
																																	1323.19	44.5776	178.918	272.58
																																	1324.15	44.7946	179.103	272.192
																																	1325.12	45.0089	179.257	271.759
																																	1326.08	45.2144	179.373	271.283
																																	1327.05	45.4049	179.444	270.765
																																	1328.01	45.5741	179.469	270.207
																																	1328.98	45.7169	179.444	269.609
																																	1329.94	45.8292	179.369	268.968
																																	1330.91	45.9087	179.249	268.281
																																	1331.87	45.9554	179.089	267.543
																																	1332.83	45.9716	178.901	266.753
																																	1333.8	45.962	178.696	265.914
																																	1334.76	45.9327	178.49	265.038
																																	1335.73	45.8917	178.301	264.145
																																	1336.69	45.8468	178.144	263.261
																																	1337.66	45.8054	178.034	262.415
																																	1338.62	45.7736	177.985	261.635
																																	1339.59	45.7552	178.003	260.945
																																	1340.55	45.7516	178.093	260.355
																																	1341.51	45.7615	178.251	259.861
																																	1342.48	45.7815	178.472	259.446
																																	1343.44	45.8062	178.744	259.083
																																	1344.41	45.8293	179.054	258.74
																																	1345.37	45.8442	179.385	258.386
																																	1346.34	45.8445	179.722	257.999
																																	1347.3	45.8246	180.051	257.57
																																	1348.27	45.7798	180.357	257.1
																																	1349.23	45.7067	180.631	256.603
																																	1350.19	45.6024	180.864	256.098
																																	1351.16	45.4654	181.051	255.604
																																	1352.12	45.2944	181.188	255.132
																																	1353.09	45.0894	181.276	254.686
																																	1354.05	44.8508	181.314	254.259
																																	1355.02	44.5802	181.305	253.834
																																	1355.98	44.2805	181.255	253.397
																																	1356.95	43.9556	181.167	252.933
																																	1357.91	43.611	181.05	252.438
																																	1358.87	43.2531	180.909	251.917
																																	1359.84	42.8886	180.754	251.385
																																	1360.8	42.5244	180.592	250.862
																																	1361.77	42.1669	180.43	250.365
																																	1362.73	41.8211	180.274	249.909
																																	1363.7	41.4907	180.13	249.492
																																	1364.66	41.178	179.998	249.106
																																	1365.63	40.8839	179.881	248.731
																																	1366.59	40.6086	179.778	248.349
																																	1367.55	40.352	179.685	247.94
																																	1368.52	40.1144	179.601	247.495
																																	1369.48	39.8969	179.52	247.016
																																	1370.45	39.7014	179.441	246.513
																																	1371.41	39.5308	179.359	245.997
																																	1372.38	39.3884	179.274	245.475
																																	1373.34	39.2771	179.183	244.942
																																	1374.3	39.1992	179.087	244.377
																																	1375.27	39.1554	178.987	243.746
																																	1376.23	39.1446	178.886	243.01
																																	1377.2	39.1635	178.786	242.132
																																	1378.16	39.2071	178.693	241.101
																																	1379.13	39.2688	178.613	239.93
																																	1380.09	39.3409	178.553	238.676
																																	1381.06	39.4155	178.519	237.427
																																	1382.02	39.4849	178.519	236.297
																																	1382.98	39.5418	178.557	235.404
																																	1383.95	39.5803	178.636	234.855
																																	1384.91	39.5955	178.757	234.718
																																	1385.88	39.5836	178.914	235.013
																																	1386.84	39.5422	179.101	235.704
																																	1387.81	39.47	179.307	236.706
																																	1388.77	39.3671	179.519	237.901
																																	1389.74	39.2347	179.723	239.158
																																	1390.7	39.0754	179.907	240.355
																																	1391.66	38.8932	180.059	241.401
																																	1392.63	38.6931	180.174	242.249
																																	1393.59	38.4815	180.249	242.893
																																	1394.56	38.2652	180.285	243.367
																																	1395.52	38.0514	180.289	243.728
																																	1396.49	37.847	180.272	244.041
																																	1397.45	37.6581	180.245	244.362
																																	1398.42	37.4898	180.22	244.727
																																	1399.38	37.3456	180.209	245.15
																																	1400.34	37.227	180.221	245.624
																																	1401.31	37.1342	180.262	246.13
																																	1402.27	37.0656	180.336	246.642
																																	1403.24	37.0184	180.442	247.143
																																	1404.2	36.9888	180.578	247.625
																																	1405.17	36.9724	180.737	248.091
																																	1406.13	36.9647	180.914	248.554
																																	1407.1	36.9612	181.099	249.031
																																	1408.06	36.9582	181.285	249.531
																																	1409.02	36.9526	181.464	250.061
																																	1409.99	36.9423	181.627	250.613
																																	1410.95	36.9267	181.77	251.174
																																	1411.92	36.9062	181.887	251.727
																																	1412.88	36.8826	181.975	252.254
																																	1413.85	36.8587	182.034	252.745
																																	1414.81	36.8382	182.067	253.201
																																	1415.78	36.8252	182.078	253.628
																																	1416.74	36.8234	182.072	254.041
																																	1417.7	36.8363	182.058	254.457
																																	1418.67	36.866	182.044	254.891
																																	1419.63	36.9133	182.036	255.353
																																	1420.6	36.9776	182.041	255.846
																																	1421.56	37.0566	182.06	256.367
																																	1422.53	37.147	182.095	256.906
																																	1423.49	37.2447	182.142	257.45
																																	1424.45	37.3456	182.196	257.988
																																	1425.42	37.4463	182.247	258.505
																																	1426.38	37.5443	182.289	258.992
																																	1427.35	37.6388	182.314	259.44
																																	1428.31	37.7308	182.316	259.843
																																	1429.28	37.8229	182.294	260.196
																																	1430.24	37.9193	182.25	260.5
																																	1431.21	38.0248	182.19	260.763
																																	1432.17	38.1445	182.122	260.996
																																	1433.13	38.283	182.057	261.218
																																	1434.1	38.444	182.01	261.452
																																	1435.06	38.6294	181.99	261.722
																																	1436.03	38.8395	182.01	262.047
																																	1436.99	39.0724	182.074	262.44
																																	1437.96	39.3249	182.188	262.9
																																	1438.92	39.5922	182.349	263.416
																																	1439.89	39.8688	182.554	263.967
																																	1440.85	40.1484	182.793	264.526
																																	1441.81	40.4252	183.055	265.068
																																	1442.78	40.6933	183.329	265.574
																																	1443.74	40.9479	183.6	266.034
																																	1444.71	41.1847	183.853	266.449
																																	1445.67	41.4006	184.075	266.829
																																	1446.64	41.5937	184.254	267.183
																																	1447.6	41.763	184.38	267.519
																																	1448.57	41.9092	184.445	267.839
																																	1449.53	42.0342	184.444	268.131
																																	1450.49	42.1414	184.377	268.38
																																	1451.46	42.2358	184.249	268.564
																																	1452.42	42.3234	184.067	268.668
																																	1453.39	42.4111	183.844	268.686
																																	1454.35	42.5062	183.596	268.628
																																	1455.32	42.6157	183.342	268.519
																																	1456.28	42.745	183.101	268.395
																																	1457.25	42.8982	182.893	268.301
																																	1458.21	43.0765	182.731	268.276
																																	1459.17	43.2786	182.627	268.346
																																	1460.14	43.5003	182.584	268.521
																																	1461.1	43.7351	182.6	268.791
																																	1462.07	43.9751	182.665	269.13
																																	1463.03	44.2115	182.763	269.498
																																	1464	44.4363	182.876	269.853
																																	1464.96	44.6428	182.984	270.154
																																	1465.93	44.8273	183.071	270.374
																																	1466.89	44.9888	183.124	270.496
																																	1467.85	45.1296	183.136	270.517
																																	1468.82	45.2551	183.109	270.45
																																	1469.78	45.3724	183.052	270.315
																																	1470.75	45.4899	182.98	270.144
																																	1471.71	45.6156	182.912	269.971
																																	1472.68	45.7558	182.869	269.83
																																	1473.64	45.9143	182.87	269.758
																																	1474.6	46.0916	182.926	269.781
																																	1475.57	46.2844	183.045	269.918
																																	1476.53	46.4861	183.225	270.171
																																	1477.5	46.6873	183.455	270.526
																																	1478.46	46.8773	183.719	270.952
																																	1479.43	47.0449	183.992	271.404
																																	1480.39	47.1797	184.252	271.825
																																	1481.36	47.2736	184.475	272.166
																																	1482.32	47.3217	184.64	272.382
																																	1483.28	47.3222	184.733	272.453
																																	1484.25	47.277	184.749	272.381
																																	1485.21	47.1909	184.688	272.191
																																	1486.18	47.0714	184.56	271.927
																																	1487.14	46.9269	184.38	271.64
																																	1488.11	46.7664	184.167	271.376
																																	1489.07	46.5981	183.941	271.172
																																	1490.04	46.4283	183.723	271.042
																																	1491	46.2612	183.531	270.986
																																	1491.96	46.098	183.375	270.986
																																	1492.93	45.9373	183.262	271.022
																																	1493.89	45.775	183.19	271.074
																																	1494.86	45.6051	183.15	271.131
																																	1495.82	45.4205	183.128	271.192
																																	1496.79	45.2141	183.104	271.261
																																	1497.75	44.9796	183.058	271.341
																																	1498.72	44.7128	182.97	271.428
																																	1499.68	44.4124	182.823	271.504
																																	1500.64	44.0804	182.606	271.537
																																	1501.61	43.7224	182.317	271.489
																																	1502.57	43.3469	181.963	271.325
																																	1503.54	42.9648	181.561	271.029
																																	1504.5	42.5878	181.135	270.609
																																	1505.47	42.2275	180.713	270.106
																																	1506.43	41.8932	180.329	269.588
																																	1507.4	41.5912	180.011	269.141
																																	1508.36	41.3237	179.784	268.846
																																	1509.32	41.0885	179.661	268.766
																																	1510.29	40.8798	179.645	268.925
																																	1511.25	40.6883	179.729	269.306
																																	1512.22	40.5037	179.892	269.847
																																	1513.18	40.3154	180.105	270.457
																																	1514.15	40.1142	180.338	271.036
																																	1515.11	39.8941	180.556	271.495
																																	1516.08	39.6524	180.73	271.773
																																	1517.04	39.39	180.839	271.848
																																	1518	39.1112	180.871	271.741
																																	1518.97	38.8223	180.825	271.503
																																	1519.93	38.531	180.71	271.202
																																	1520.9	38.2445	180.543	270.908
																																	1521.86	37.9689	180.347	270.673
																																	1522.83	37.7081	180.147	270.529
																																	1523.79	37.4635	179.967	270.479
																																	1524.76	37.2341	179.826	270.508
																																	1525.72	37.0168	179.737	270.591
																																	1526.68	36.8071	179.706	270.702
																																	1527.65	36.5998	179.728	270.824
																																	1528.61	36.3897	179.795	270.949
																																	1529.58	36.1724	179.89	271.08
																																	1530.54	35.945	179.994	271.225
																																	1531.51	35.7059	180.085	271.386
																																	1532.47	35.4557	180.142	271.559
																																	1533.43	35.1968	180.148	271.728
																																	1534.4	34.9334	180.088	271.869
																																	1535.36	34.6716	179.956	271.951
																																	1536.33	34.4186	179.754	271.951
																																	1537.29	34.1824	179.489	271.853
																																	1538.26	33.971	179.178	271.661
																																	1539.22	33.7916	178.844	271.394
																																	1540.19	33.6495	178.513	271.089
																																	1541.15	33.5477	178.215	270.79
																																	1542.11	33.4859	177.976	270.546
																																	1543.08	33.4602	177.82	270.398
																																	1544.04	33.4634	177.76	270.378
																																	1545.01	33.4855	177.802	270.5
																																	1545.97	33.5146	177.939	270.76
																																	1546.94	33.5384	178.152	271.137
																																	1547.9	33.5455	178.415	271.596
																																	1548.87	33.5269	178.692	272.088
																																	1549.83	33.4772	178.946	272.558
																																	1550.79	33.3953	179.141	272.954
																																	1551.76	33.2844	179.246	273.224
																																	1552.72	33.1519	179.242	273.333
																																	1553.69	33.0081	179.119	273.261
																																	1554.65	32.8648	178.882	273.011
																																	1555.62	32.734	178.55	272.61
																																	1556.58	32.6262	178.151	272.106
																																	1557.55	32.5492	177.719	271.561
																																	1558.51	32.507	177.294	271.043
																																	1559.47	32.5001	176.911	270.615
																																	1560.44	32.525	176.601	270.325
																																	1561.4	32.5758	176.387	270.2
																																	1562.37	32.6448	176.278	270.236
																																	1563.33	32.7236	176.273	270.408
																																	1564.3	32.8051	176.361	270.672
																																	1565.26	32.8835	176.524	270.973
																																	1566.23	32.9557	176.735	271.26
																																	1567.19	33.021	176.968	271.489
																																	1568.15	33.0811	177.199	271.635
																																	1569.12	33.1395	177.406	271.691
																																	1570.08	33.2007	177.574	271.666
																																	1571.05	33.2692	177.697	271.579
																																	1572.01	33.3492	177.771	271.455
																																	1572.98	33.4431	177.803	271.318
																																	1573.94	33.552	177.8	271.182
																																	1574.91	33.675	177.774	271.057
																																	1575.87	33.8098	177.736	270.945
																																	1576.83	33.9528	177.694	270.843
																																	1577.8	34.0996	177.656	270.745
																																	1578.76	34.2457	177.624	270.648
																																	1579.73	34.3866	177.597	270.547
																																	1580.69	34.5188	177.572	270.44
																																	1581.66	34.6393	177.541	270.326
																																	1582.62	34.7465	177.494	270.2
																																	1583.58	34.8397	177.425	270.055
																																	1584.55	34.9194	177.323	269.88
																																	1585.51	34.9867	177.183	269.665
																																	1586.48	35.0436	177	269.399
																																	1587.44	35.0926	176.773	269.076
																																	1588.41	35.1364	176.505	268.695
																																	1589.37	35.1775	176.2	268.264
																																	1590.34	35.2185	175.864	267.796
																																	1591.3	35.2614	175.504	267.31
																																	1592.26	35.3077	175.13	266.824
																																	1593.23	35.3584	174.749	266.354
																																	1594.19	35.4139	174.368	265.912
																																	1595.16	35.4742	173.992	265.5
																																	1596.12	35.5386	173.625	265.115
																																	1597.09	35.6066	173.269	264.746
																																	1598.05	35.6774	172.925	264.383
																																	1599.02	35.7505	172.594	264.012
																																	1599.98	35.8253	172.274	263.627
																																	1600.94	35.9014	171.967	263.224
																																	1601.91	35.9787	171.67	262.809
																																	1602.87	36.0567	171.385	262.388
																																	1603.84	36.135	171.11	261.974
																																	1604.8	36.2127	170.845	261.578
																																	1605.77	36.2888	170.59	261.207
																																	1606.73	36.3615	170.34	260.865
																																	1607.7	36.429	170.092	260.549
																																	1608.66	36.4889	169.841	260.252
																																	1609.62	36.5388	169.579	259.962
																																	1610.59	36.5763	169.299	259.668
																																	1611.55	36.5991	168.992	259.358
																																	1612.52	36.6054	168.653	259.022
																																	1613.48	36.5939	168.275	258.655
																																	1614.45	36.5639	167.855	258.254
																																	1615.41	36.5154	167.394	257.821
																																	1616.38	36.449	166.894	257.358
																																	1617.34	36.3663	166.362	256.87
																																	1618.3	36.269	165.808	256.364
																																	1619.27	36.1596	165.243	255.848
																																	1620.23	36.0405	164.68	255.332
																																	1621.2	35.9144	164.131	254.828
																																	1622.16	35.7837	163.607	254.349
																																	1623.13	35.6503	163.117	253.908
																																	1624.09	35.5157	162.666	253.519
																																	1625.06	35.3812	162.254	253.187
																																	1626.02	35.2472	161.881	252.914
																																	1626.98	35.1144	161.54	252.695
																																	1627.95	34.9831	161.225	252.515
																																	1628.91	34.8539	160.928	252.359
																																	1629.88	34.728	160.641	252.206
																																	1630.84	34.6067	160.359	252.042
																																	1631.81	34.492	160.081	251.856
																																	1632.77	34.3856	159.806	251.648
																																	1633.74	34.2895	159.541	251.427
																																	1634.7	34.2049	159.292	251.209
																																	1635.66	34.1324	159.068	251.016
																																	1636.63	34.0711	158.879	250.868
																																	1637.59	34.0192	158.733	250.782
																																	1638.56	33.9739	158.635	250.768
																																	1639.52	33.9313	158.584	250.825
																																	1640.49	33.8875	158.577	250.945
																																	1641.45	33.8389	158.605	251.11
																																	1642.41	33.7828	158.655	251.3
																																	1643.38	33.718	158.71	251.494
																																	1644.34	33.6449	158.755	251.672
																																	1645.31	33.5655	158.774	251.819
																																	1646.27	33.4835	158.755	251.923
																																	1647.24	33.4036	158.692	251.981
																																	1648.2	33.3308	158.583	251.992
																																	1649.17	33.2702	158.434	251.963
																																	1650.13	33.2256	158.255	251.904
																																	1651.09	33.1999	158.062	251.83
																																	1652.06	33.194	157.874	251.761
																																	1653.02	33.2075	157.709	251.716
																																	1653.99	33.2381	157.586	251.718
																																	1654.95	33.2825	157.52	251.781
																																	1655.92	33.3363	157.519	251.916
																																	1656.88	33.3952	157.589	252.127
																																	1657.85	33.4548	157.726	252.405
																																	1658.81	33.5117	157.925	252.735
																																	1659.77	33.5634	158.173	253.097
																																	1660.74	33.6086	158.457	253.468
																																	1661.7	33.6477	158.76	253.827
																																	1662.67	33.6822	159.068	254.16
																																	1663.63	33.7151	159.369	254.459
																																	1664.6	33.7502	159.657	254.723
																																	1665.56	33.7918	159.926	254.961
																																	1666.53	33.8441	160.179	255.183
																																	1667.49	33.9109	160.42	255.401
																																	1668.45	33.9947	160.658	255.627
																																	1669.42	34.0965	160.901	255.87
																																	1670.38	34.2155	161.157	256.139
																																	1671.35	34.3491	161.433	256.438
																																	1672.31	34.4931	161.731	256.771
																																	1673.28	34.6423	162.049	257.14
																																	1674.24	34.7912	162.382	257.542
																																	1675.21	34.9346	162.719	257.971
																																	1676.17	35.0688	163.05	258.414
																																	1677.13	35.1919	163.361	258.853
																																	1678.1	35.3044	163.645	259.265
																																	1679.06	35.4091	163.894	259.624
																																	1680.03	35.5106	164.108	259.913
																																	1680.99	35.6149	164.293	260.12
																																	1681.96	35.7281	164.459	260.252
																																	1682.92	35.856	164.622	260.329
																																	1683.89	36.0026	164.799	260.387
																																	1684.85	36.1699	165.009	260.471
																																	1685.81	36.3575	165.267	260.626
																																	1686.78	36.5626	165.58	260.887
																																	1687.74	36.7807	165.953	261.271
																																	1688.71	37.0065	166.379	261.773
																																	1689.67	37.2345	166.847	262.366
																																	1690.64	37.4603	167.338	263.004
																																	1691.6	37.6808	167.832	263.634
																																	1692.56	37.8955	168.306	264.204
																																	1693.53	38.1058	168.744	264.675
																																	1694.49	38.3154	169.131	265.028
																																	1695.46	38.5294	169.464	265.267
																																	1696.42	38.7535	169.744	265.414
																																	1697.39	38.9936	169.984	265.508
																																	1698.35	39.2543	170.199	265.591
																																	1699.32	39.5388	170.412	265.704
																																	1700.28	39.8479	170.645	265.878
																																	1701.24	40.18	170.918	266.132
																																	1702.21	40.531	171.247	266.471
																																	1703.17	40.8945	171.64	266.889
																																	1704.14	41.2621	172.098	267.375
																																	1705.1	41.6243	172.613	267.912
																																	1706.07	41.9713	173.168	268.483
																																	1707.03	42.2933	173.742	269.072
																																	1708	42.5822	174.312	269.659
																																	1708.96	42.8315	174.853	270.222
																																	1709.92	43.0373	175.342	270.739
																																	1710.89	43.1987	175.763	271.184
																																	1711.85	43.3176	176.107	271.537
																																	1712.82	43.3987	176.374	271.785
																																	1713.78	43.4484	176.571	271.924
																																	1714.75	43.4745	176.713	271.969
																																	1715.71	43.4849	176.821	271.95
																																	1716.68	43.4865	176.918	271.909
																																	1717.64	43.4847	177.028	271.893
																																	1718.6	43.4821	177.172	271.947
																																	1719.57	43.4791	177.363	272.107
																																	1720.53	43.4735	177.608	272.388
																																	1721.5	43.4616	177.907	272.783
																																	1722.46	43.4387	178.249	273.267
																																	1723.43	43.401	178.62	273.795
																																	1724.39	43.346	179	274.316
																																	1725.36	43.2739	179.368	274.783
																																	1726.32	43.1882	179.706	275.157
																																	1727.28	43.096	179.998	275.417
																																	1728.25	43.0073	180.236	275.565
																																	1729.21	42.9346	180.42	275.617
																																	1730.18	42.8914	180.556	275.607
																																	1731.14	42.8909	180.655	275.575
																																	1732.11	42.9447	180.735	275.559
																																	1733.07	43.0618	180.811	275.594
																																	1734.04	43.2476	180.901	275.7
																																	1735	43.5037	181.015	275.887
																																	1735.96	43.8284	181.161	276.151
																																	1736.93	44.2172	181.339	276.475
																																	1737.89	44.664	181.543	276.836
																																	1738.86	45.1628	181.763	277.206
																																	1739.82	45.7082	181.986	277.557
																																	1740.79	46.2974	182.197	277.861
																																	1741.75	46.93	182.383	278.097
																																	1742.71	47.6088	182.535	278.253
																																	1743.68	48.339	182.648	278.322
																																	1744.64	49.1277	182.724	278.313
																																	1745.61	49.9823	182.767	278.243
																																	1746.57	50.9098	182.788	278.136
																																	1747.54	51.915	182.8	278.025
																																	1748.5	52.9998	182.815	277.942
																																	1749.47	54.1629	182.846	277.915
																																	1750.43	55.399	182.902	277.961
																																	1751.39	56.6999	182.99	278.084
																																	1752.36	58.0547	183.112	278.277
																																	1753.32	59.4507	183.268	278.516
																																	1754.29	60.8747	183.453	278.775
																																	1755.25	62.3137	183.664	279.022
																																	1756.22	63.7553	183.894	279.234
																																	1757.18	65.1884	184.137	279.399
																																	1758.15	66.6033	184.387	279.518
																																	1759.11	67.9912	184.641	279.606
																																	1760.07	69.3448	184.896	279.687
																																	1761.04	70.6575	185.148	279.785
																																	1762	71.9235	185.395	279.923
																																	1762.97	73.1381	185.634	280.11
																																	1763.93	74.298	185.86	280.344
																																	1764.9	75.401	186.071	280.608
																																	1765.86	76.4469	186.261	280.877
																																	1766.83	77.4374	186.429	281.125
																																	1767.79	78.3761	186.572	281.329
																																	1768.75	79.2682	186.69	281.478
																																	1769.72	80.1199	186.786	281.573
																																	1770.68	80.938	186.863	281.629
																																	1771.65	81.729	186.927	281.668
																																	1772.61	82.4982	186.987	281.716
																																	1773.58	83.2496	187.05	281.794
																																	1774.54	83.9852	187.122	281.915
																																	1775.51	84.7052	187.208	282.08
																																	1776.47	85.408	187.311	282.279
																																	1777.43	86.0907	187.431	282.495
																																	1778.4	86.7495	187.566	282.71
																																	1779.36	87.3806	187.708	282.909
																																	1780.33	87.9804	187.852	283.082
																																	1781.29	88.546	187.988	283.227
																																	1782.26	89.0759	188.11	283.347
																																	1783.22	89.5696	188.208	283.448
																																	1784.19	90.0286	188.278	283.534
																																	1785.15	90.4553	188.315	283.607
																																	1786.11	90.8539	188.319	283.664
																																	1787.08	91.2296	188.292	283.698
																																	1788.04	91.5886	188.237	283.702
																																	1789.01	91.938	188.162	283.673
																																	1789.97	92.2848	188.075	283.613
																																	1790.94	92.6363	187.985	283.534
																																	1791.9	92.9989	187.903	283.451
																																	1792.87	93.3785	187.839	283.384
																																	1793.83	93.7793	187.802	283.352
																																	1794.79	94.2041	187.798	283.37
																																	1795.76	94.6541	187.834	283.444
																																	1796.72	95.1288	187.911	283.572
																																	1797.69	95.6257	188.03	283.745
																																	1798.65	96.1414	188.188	283.949
																																	1799.62	96.6709	188.378	284.169
																																	1800.58	97.2085	188.594	284.393
																																	1801.54	97.7483	188.827	284.614
																																	1802.51	98.2841	189.066	284.828
																																	1803.47	98.8101	189.304	285.033
																																	1804.44	99.3212	189.532	285.231
																																	1805.4	99.8132	189.742	285.418
																																	1806.37	100.283	189.929	285.591
																																	1807.33	100.729	190.091	285.743
																																	1808.3	101.151	190.226	285.865
																																	1809.26	101.548	190.335	285.954
																																	1810.22	101.923	190.421	286.008
																																	1811.19	102.278	190.488	286.032
																																	1812.15	102.614	190.541	286.036
																																	1813.12	102.932	190.583	286.034
																																	1814.08	103.236	190.618	286.04
																																	1815.05	103.524	190.648	286.063
																																	1816.01	103.796	190.674	286.109
																																	1816.98	104.054	190.697	286.174
																																	1817.94	104.294	190.715	286.251
																																	1818.9	104.519	190.724	286.325
																																	1819.87	104.728	190.722	286.385
																																	1820.83	104.922	190.707	286.419
																																	1821.8	105.106	190.677	286.422
																																	1822.76	105.285	190.632	286.395
																																	1823.73	105.465	190.575	286.343
																																	1824.69	105.653	190.511	286.277
																																	1825.66	105.857	190.446	286.207
																																	1826.62	106.083	190.39	286.143
																																	1827.58	106.339	190.353	286.096
																																	1828.55	106.627	190.342	286.074
																																	1829.51	106.948	190.366	286.083
																																	1830.48	107.3	190.429	286.131
																																	1831.44	107.677	190.532	286.223
																																	1832.41	108.07	190.673	286.364
																																	1833.37	108.468	190.843	286.554
																																	1834.34	108.858	191.03	286.789
																																	1835.3	109.229	191.222	287.055
																																	1836.26	109.569	191.401	287.329
																																	1837.23	109.871	191.555	287.584
																																	1838.19	110.129	191.67	287.789
																																	1839.16	110.344	191.738	287.915
																																	1840.12	110.52	191.756	287.943
																																	1841.09	110.666	191.726	287.87
																																	1842.05	110.791	191.656	287.708
																																	1843.02	110.908	191.555	287.486
																																	1843.98	111.029	191.44	287.243
																																	1844.94	111.165	191.324	287.024
																																	1845.91	111.321	191.221	286.868
																																	1846.87	111.501	191.143	286.803
																																	1847.84	111.706	191.098	286.836
																																	1848.8	111.931	191.089	286.957
																																	1849.77	112.17	191.115	287.139
																																	1850.73	112.417	191.172	287.345
																																	1851.69	112.665	191.254	287.537
																																	1852.66	112.906	191.353	287.685
																																	1853.62	113.137	191.46	287.772
																																	1854.59	113.354	191.569	287.8
																																	1855.55	113.556	191.673	287.785
																																	1856.52	113.743	191.767	287.752
																																	1857.48	113.916	191.849	287.729
																																	1858.45	114.075	191.916	287.738
																																	1859.41	114.222	191.967	287.788
																																	1860.37	114.358	192	287.876
																																	1861.34	114.484	192.017	287.983
																																	1862.3	114.603	192.018	288.083
																																	1863.27	114.719	192.005	288.15
																																	1864.23	114.838	191.981	288.166
																																	1865.2	114.963	191.95	288.125
																																	1866.16	115.103	191.918	288.038
																																	1867.13	115.263	191.892	287.927
																																	1868.09	115.446	191.879	287.824
																																	1869.05	115.655	191.885	287.761
																																	1870.02	115.887	191.914	287.762
																																	1870.98	116.138	191.969	287.841
																																	1871.95	116.4	192.049	287.991
																																	1872.91	116.662	192.15	288.195
																																	1873.88	116.914	192.266	288.422
																																	1874.84	117.144	192.389	288.641
																																	1875.81	117.344	192.508	288.821
																																	1876.77	117.507	192.615	288.942
																																	1877.73	117.63	192.702	288.999
																																	1878.7	117.714	192.761	288.994
																																	1879.66	117.761	192.79	288.943
																																	1880.63	117.778	192.787	288.864
																																	1881.59	117.772	192.754	288.774
																																	1882.56	117.75	192.695	288.687
																																	1883.52	117.72	192.615	288.608
																																	1884.49	117.687	192.521	288.538
																																	1885.45	117.658	192.42	288.471
																																	1886.41	117.636	192.32	288.403
																																	1887.38	117.626	192.227	288.33
																																	1888.34	117.631	192.147	288.254
																																	1889.31	117.653	192.085	288.18
																																	1890.27	117.695	192.046	288.119
																																	1891.24	117.758	192.033	288.08
																																	1892.2	117.845	192.048	288.073
																																	1893.17	117.955	192.092	288.105
																																	1894.13	118.086	192.162	288.176
																																	1895.09	118.236	192.257	288.283
																																	1896.06	118.4	192.372	288.418
																																	1897.02	118.571	192.5	288.573
																																	1897.99	118.743	192.635	288.736
																																	1898.95	118.907	192.768	288.895
																																	1899.92	119.056	192.892	289.043
																																	1900.88	119.183	193	289.169
																																	1901.85	119.285	193.088	289.266
																																	1902.81	119.356	193.151	289.329
																																	1903.77	119.398	193.188	289.354
																																	1904.74	119.411	193.199	289.343
																																	1905.7	119.397	193.187	289.299
																																	1906.67	119.361	193.155	289.232
																																	1907.63	119.305	193.107	289.153
																																	1908.6	119.232	193.045	289.076
																																	1909.56	119.146	192.972	289.012
																																	1910.52	119.046	192.891	288.968
																																	1911.49	118.935	192.801	288.944
																																	1912.45	118.81	192.703	288.932
																																	1913.42	118.673	192.596	288.919
																																	1914.38	118.525	192.482	288.887
																																	1915.35	118.366	192.361	288.823
																																	1916.31	118.202	192.236	288.716
																																	1917.28	118.037	192.111	288.567
																																	1918.24	117.879	191.993	288.388
																																	1919.2	117.733	191.888	288.199
																																	1920.17	117.608	191.803	288.026
																																	1921.13	117.509	191.746	287.896
																																	1922.1	117.441	191.72	287.828
																																	1923.06	117.406	191.732	287.833
																																	1924.03	117.403	191.78	287.911
																																	1924.99	117.43	191.866	288.049
																																	1925.96	117.479	191.983	288.226
																																	1926.92	117.546	192.128	288.42
																																	1927.88	117.622	192.291	288.61
																																	1928.85	117.698	192.464	288.782
																																	1929.81	117.766	192.638	288.928
																																	1930.78	117.82	192.804	289.051
																																	1931.74	117.853	192.953	289.155
																																	1932.71	117.86	193.079	289.248
																																	1933.67	117.836	193.175	289.333
																																	1934.64	117.78	193.238	289.41
																																	1935.6	117.691	193.267	289.47
																																	1936.56	117.567	193.26	289.502
																																	1937.53	117.413	193.219	289.496
																																	1938.49	117.231	193.149	289.442
																																	1939.46	117.027	193.053	289.34
																																	1940.42	116.806	192.94	289.196
																																	1941.39	116.575	192.815	289.026
																																	1942.35	116.341	192.687	288.848
																																	1943.32	116.109	192.562	288.685
																																	1944.28	115.884	192.447	288.553
																																	1945.24	115.67	192.346	288.466
																																	1946.21	115.468	192.263	288.423
																																	1947.17	115.279	192.199	288.417
																																	1948.14	115.101	192.154	288.436
																																	1949.1	114.933	192.127	288.463
																																	1950.07	114.773	192.116	288.483
																																	1951.03	114.619	192.118	288.487
																																	1952	114.472	192.131	288.472
																																	1952.96	114.329	192.153	288.444
																																	1953.92	114.191	192.181	288.412
																																	1954.89	114.058	192.215	288.389
																																	1955.85	113.931	192.253	288.387
																																	1956.82	113.809	192.295	288.412
																																	1957.78	113.692	192.339	288.465
																																	1958.75	113.578	192.385	288.541
																																	1959.71	113.467	192.431	288.627
																																	1960.67	113.357	192.476	288.713
																																	1961.64	113.248	192.521	288.786
																																	1962.6	113.138	192.563	288.839
																																	1963.57	113.029	192.603	288.868
																																	1964.53	112.919	192.64	288.879
																																	1965.5	112.811	192.675	288.878
																																	1966.46	112.704	192.708	288.878
																																	1967.43	112.597	192.738	288.886
																																	1968.39	112.489	192.767	288.91
																																	1969.35	112.379	192.792	288.949
																																	1970.32	112.264	192.813	289
																																	1971.28	112.141	192.829	289.051
																																	1972.25	112.007	192.837	289.093
																																	1973.21	111.859	192.835	289.112
																																	1974.18	111.697	192.821	289.103
																																	1975.14	111.521	192.796	289.06
																																	1976.11	111.33	192.756	288.988
																																	1977.07	111.128	192.704	288.894
																																	1978.03	110.916	192.64	288.789
																																	1979	110.7	192.565	288.683
																																	1979.96	110.481	192.481	288.587
																																	1980.93	110.264	192.391	288.504
																																	1981.89	110.051	192.297	288.437
																																	1982.86	109.844	192.202	288.381
																																	1983.82	109.644	192.107	288.33
																																	1984.79	109.454	192.017	288.279
																																	1985.75	109.273	191.934	288.222
																																	1986.71	109.104	191.86	288.159
																																	1987.68	108.948	191.8	288.093
																																	1988.64	108.807	191.756	288.032
																																	1989.61	108.681	191.731	287.986
																																	1990.57	108.572	191.728	287.966
																																	1991.54	108.481	191.749	287.98
																																	1992.5	108.407	191.793	288.033
																																	1993.47	108.348	191.86	288.124
																																	1994.43	108.301	191.946	288.249
																																	1995.39	108.264	192.047	288.397
																																	1996.36	108.23	192.159	288.553
																																	1997.32	108.195	192.273	288.705
																																	1998.29	108.152	192.385	288.838
																																	1999.25	108.099	192.488	288.942
																																	2000.22	108.029	192.576	289.013
																																	2001.18	107.939	192.645	289.047
																																	2002.15	107.828	192.692	289.048
																																	2003.11	107.695	192.715	289.022
																																	2004.07	107.538	192.715	288.975
																																	2005.04	107.36	192.691	288.915
																																	2006	107.161	192.644	288.847
																																	2006.97	106.943	192.578	288.775
																																	2007.93	106.708	192.494	288.7
																																	2008.9	106.459	192.396	288.62
																																	2009.86	106.198	192.286	288.534
																																	2010.82	105.928	192.168	288.438
																																	2011.79	105.653	192.046	288.333
																																	2012.75	105.376	191.923	288.219
																																	2013.72	105.101	191.805	288.101
																																	2014.68	104.832	191.696	287.985
																																	2015.65	104.573	191.6	287.882
																																	2016.61	104.328	191.522	287.801
																																	2017.58	104.1	191.464	287.75
																																	2018.54	103.89	191.43	287.736
																																	2019.5	103.699	191.42	287.76
																																	2020.47	103.527	191.435	287.819
																																	2021.43	103.372	191.472	287.908
																																	2022.4	103.233	191.529	288.017
																																	2023.36	103.105	191.602	288.136
																																	2024.33	102.987	191.689	288.254
																																	2025.29	102.873	191.782	288.364
																																	2026.26	102.76	191.879	288.46
																																	2027.22	102.644	191.975	288.541
																																	2028.18	102.522	192.065	288.609
																																	2029.15	102.39	192.147	288.665
																																	2030.11	102.246	192.216	288.712
																																	2031.08	102.088	192.272	288.753
																																	2032.04	101.912	192.31	288.786
																																	2033.01	101.72	192.332	288.809
																																	2033.97	101.509	192.335	288.818
																																	2034.94	101.282	192.32	288.81
																																	2035.9	101.038	192.287	288.78
																																	2036.86	100.78	192.239	288.727
																																	2037.83	100.511	192.176	288.654
																																	2038.79	100.234	192.103	288.565
																																	2039.76	99.9523	192.022	288.465
																																	2040.72	99.6694	191.936	288.364
																																	2041.69	99.3885	191.85	288.27
																																	2042.65	99.1125	191.766	288.189
																																	2043.62	98.8437	191.687	288.125
																																	2044.58	98.584	191.616	288.079
																																	2045.54	98.3349	191.554	288.05
																																	2046.51	98.0973	191.503	288.035
																																	2047.47	97.872	191.463	288.031
																																	2048.44	97.6595	191.434	288.034
																																	2049.4	97.4599	191.415	288.041
																																	2050.37	97.2732	191.407	288.053
																																	2051.33	97.0991	191.408	288.069
																																	2052.3	96.937	191.417	288.093
																																	2053.26	96.7857	191.434	288.125
																																	2054.22	96.6439	191.457	288.167
																																	2055.19	96.51	191.485	288.218
																																	2056.15	96.3821	191.517	288.276
																																	2057.12	96.2587	191.552	288.337
																																	2058.08	96.1381	191.588	288.398
																																	2059.05	96.0192	191.625	288.452
																																	2060.01	95.9013	191.662	288.498
																																	2060.98	95.784	191.697	288.532
																																	2061.94	95.6672	191.729	288.556
																																	2062.9	95.5509	191.759	288.572
																																	2063.87	95.435	191.784	288.582
																																	2064.83	95.3192	191.804	288.591
																																	2065.8	95.2028	191.819	288.6
																																	2066.76	95.0845	191.827	288.611
																																	2067.73	94.9628	191.828	288.622
																																	2068.69	94.8359	191.819	288.63
																																	2069.65	94.7022	191.802	288.632
																																	2070.62	94.5601	191.774	288.623
																																	2071.58	94.4088	191.737	288.599
																																	2072.55	94.2481	191.69	288.559
																																	2073.51	94.0786	191.635	288.504
																																	2074.48	93.9017	191.573	288.437
																																	2075.44	93.7194	191.506	288.363
																																	2076.41	93.534	191.436	288.288
																																	2077.37	93.3482	191.367	288.22
																																	2078.33	93.1647	191.3	288.162
																																	2079.3	92.9856	191.239	288.119
																																	2080.26	92.8132	191.184	288.091
																																	2081.23	92.649	191.138	288.078
																																	2082.19	92.4943	191.103	288.077
																																	2083.16	92.3501	191.078	288.085
																																	2084.12	92.217	191.064	288.1
																																	2085.09	92.0953	191.061	288.118
																																	2086.05	91.985	191.07	288.14
																																	2087.01	91.8856	191.09	288.166
																																	2087.98	91.7961	191.12	288.197
																																	2088.94	91.7151	191.16	288.234
																																	2089.91	91.6405	191.207	288.28
																																	2090.87	91.5696	191.261	288.335
																																	2091.84	91.4993	191.319	288.398
																																	2092.8	91.4263	191.379	288.466
																																	2093.77	91.3472	191.437	288.538
																																	2094.73	91.2592	191.493	288.608
																																	2095.69	91.1598	191.542	288.671
																																	2096.66	91.0473	191.582	288.723
																																	2097.62	90.921	191.612	288.762
																																	2098.59	90.7808	191.629	288.786
																																	2099.55	90.6278	191.632	288.794
																																	2100.52	90.4631	191.622	288.788
																																	2101.48	90.2887	191.597	288.77
																																	2102.45	90.1062	191.56	288.742
																																	2103.41	89.9175	191.51	288.708
																																	2104.37	89.7241	191.451	288.669
																																	2105.34	89.5273	191.383	288.627
																																	2106.3	89.3285	191.309	288.583
																																	2107.27	89.1288	191.232	288.538
																																	2108.23	88.9294	191.154	288.492
																																	2109.2	88.7318	191.078	288.446
																																	2110.16	88.5375	191.005	288.402
																																	2111.13	88.3486	190.938	288.361
																																	2112.09	88.1669	190.879	288.326
																																	2113.05	87.9944	190.83	288.299
																																	2114.02	87.8327	190.792	288.283
																																	2114.98	87.6832	190.767	288.28
																																	2115.95	87.5464	190.754	288.29
																																	2116.91	87.4227	190.755	288.313
																																	2117.88	87.3116	190.768	288.348
																																	2118.84	87.2122	190.793	288.394
																																	2119.8	87.1232	190.829	288.448
																																	2120.77	87.0433	190.874	288.507
																																	2121.73	86.9711	190.927	288.571
																																	2122.7	86.9052	190.984	288.638
																																	2123.66	86.8446	191.044	288.705
																																	2124.63	86.788	191.104	288.772
																																	2125.59	86.7346	191.162	288.838
																																	2126.56	86.6831	191.215	288.899
																																	2127.52	86.6325	191.261	288.955
																																	2128.48	86.5811	191.297	289.003
																																	2129.45	86.5276	191.322	289.041
																																	2130.41	86.4699	191.336	289.067
																																	2131.38	86.4066	191.336	289.08
																																	2132.34	86.3362	191.324	289.08
																																	2133.31	86.2576	191.299	289.067
																																	2134.27	86.1707	191.262	289.043
																																	2135.24	86.0757	191.215	289.011
																																	2136.2	85.9739	191.159	288.972
																																	2137.16	85.8672	191.097	288.929
																																	2138.13	85.7582	191.03	288.885
																																	2139.09	85.6496	190.961	288.842
																																	2140.06	85.5444	190.893	288.8
																																	2141.02	85.4454	190.827	288.762
																																	2141.99	85.3547	190.765	288.728
																																	2142.95	85.2743	190.71	288.698
																																	2143.92	85.2051	190.663	288.674
																																	2144.88	85.1477	190.625	288.657
																																	2145.84	85.1021	190.597	288.648
																																	2146.81	85.0678	190.58	288.647
																																	2147.77	85.044	190.574	288.656
																																	2148.74	85.0302	190.579	288.674
																																	2149.7	85.0255	190.596	288.703
																																	2150.67	85.0292	190.622	288.741
																																	2151.63	85.0407	190.657	288.787
																																	2152.6	85.0594	190.7	288.841
																																	2153.56	85.0848	190.749	288.9
																																	2154.52	85.116	190.802	288.963
																																	2155.49	85.1521	190.856	289.027
																																	2156.45	85.1918	190.911	289.09
																																	2157.42	85.2337	190.963	289.15
																																	2158.38	85.2761	191.012	289.206
																																	2159.35	85.3172	191.055	289.257
																																	2160.31	85.3553	191.09	289.301
																																	2161.28	85.3888	191.117	289.339
																																	2162.24	85.4163	191.134	289.369
																																	2163.2	85.4371	191.14	289.392
																																	2164.17	85.4507	191.136	289.407
																																	2165.13	85.4573	191.121	289.414
																																	2166.1	85.4572	191.096	289.413
																																	2167.06	85.4515	191.06	289.404
																																	2168.03	85.441	191.016	289.385
																																	2168.99	85.4269	190.964	289.359
																																	2169.96	85.4101	190.906	289.326
																																	2170.92	85.3916	190.844	289.287
																																	2171.88	85.3722	190.779	289.244
																																	2172.85	85.3526	190.714	289.201
																																	2173.81	85.3333	190.65	289.158
																																	2174.78	85.3153	190.591	289.12
																																	2175.74	85.2994	190.537	289.087
																																	2176.71	85.287	190.49	289.062
																																	2177.67	85.2797	190.451	289.044
																																	2178.63	85.2793	190.422	289.035
																																	2179.6	85.2879	190.403	289.035
																																	2180.56	85.3073	190.395	289.042
																																	2181.53	85.3392	190.397	289.057
																																	2182.49	85.3846	190.411	289.079
																																	2183.46	85.4441	190.434	289.108
																																	2184.42	85.5172	190.466	289.145
																																	2185.39	85.6028	190.506	289.189
																																	2186.35	85.6989	190.553	289.24
																																	2187.31	85.8032	190.604	289.299
																																	2188.28	85.9126	190.658	289.363
																																	2189.24	86.0245	190.713	289.431
																																	2190.21	86.1361	190.766	289.501
																																	2191.17	86.245	190.815	289.569
																																	2192.14	86.3494	190.859	289.632
																																	2193.1	86.4482	190.895	289.689
																																	2194.07	86.5406	190.922	289.736
																																	2195.03	86.6265	190.939	289.772
																																	2195.99	86.7059	190.944	289.797
																																	2196.96	86.7793	190.939	289.81
																																	2197.92	86.847	190.921	289.813
																																	2198.89	86.9095	190.893	289.806
																																	2199.85	86.9673	190.855	289.791
																																	2200.82	87.0209	190.809	289.769
																																	2201.78	87.0708	190.755	289.741
																																	2202.75	87.1176	190.696	289.709
																																	2203.71	87.1619	190.634	289.674
																																	2204.67	87.2048	190.572	289.637
																																	2205.64	87.2474	190.51	289.6
																																	2206.6	87.2911	190.451	289.563
																																	2207.57	87.3373	190.398	289.528
																																	2208.53	87.3879	190.351	289.498
																																	2209.5	87.4444	190.312	289.474
																																	2210.46	87.5086	190.283	289.457
																																	2211.43	87.582	190.263	289.45
																																	2212.39	87.6658	190.255	289.453
																																	2213.35	87.761	190.256	289.467
																																	2214.32	87.8681	190.269	289.492
																																	2215.28	87.9871	190.291	289.527
																																	2216.25	88.1173	190.321	289.573
																																	2217.21	88.2576	190.36	289.628
																																	2218.18	88.4061	190.404	289.69
																																	2219.14	88.5608	190.454	289.758
																																	2220.11	88.719	190.506	289.83
																																	2221.07	88.8779	190.559	289.903
																																	2222.03	89.0346	190.611	289.976
																																	2223	89.1867	190.659	290.046
																																	2223.96	89.3316	190.702	290.11
																																	2224.93	89.4675	190.738	290.168
																																	2225.89	89.5931	190.766	290.216
																																	2226.86	89.7077	190.783	290.254
																																	2227.82	89.8112	190.789	290.281
																																	2228.78	89.9039	190.783	290.297
																																	2229.75	89.9868	190.766	290.3
																																	2230.71	90.0611	190.739	290.293
																																	2231.68	90.1282	190.701	290.276
																																	2232.64	90.1899	190.655	290.251
																																	2233.61	90.248	190.602	290.219
																																	2234.57	90.3041	190.544	290.183
																																	2235.54	90.3602	190.483	290.143
																																	2236.5	90.418	190.421	290.104
																																	2237.46	90.4791	190.36	290.065
																																	2238.43	90.5451	190.301	290.028
																																	2239.39	90.6171	190.247	289.995
																																	2240.36	90.6962	190.199	289.965
																																	2241.32	90.7831	190.158	289.941
																																	2242.29	90.8779	190.125	289.922
																																	2243.25	90.9808	190.102	289.911
																																	2244.22	91.0911	190.089	289.907
																																	2245.18	91.2082	190.086	289.912
																																	2246.14	91.3313	190.093	289.927
																																	2247.11	91.4593	190.11	289.954
																																	2248.07	91.5912	190.136	289.99
																																	2249.04	91.7262	190.171	290.037
																																	2250	91.8633	190.212	290.092
																																	2250.97	92.0022	190.258	290.152
																																	2251.93	92.1421	190.308	290.216
																																	2252.9	92.2829	190.359	290.28
																																	2253.86	92.4241	190.409	290.343
																																	2254.82	92.5653	190.457	290.401
																																	2255.79	92.7062	190.501	290.454
																																	2256.75	92.8461	190.539	290.502
																																	2257.72	92.9842	190.57	290.543
																																	2258.68	93.1195	190.594	290.579
																																	2259.65	93.251	190.608	290.607
																																	2260.61	93.3776	190.613	290.629
																																	2261.58	93.4984	190.609	290.642
																																	2262.54	93.6125	190.595	290.648
																																	2263.5	93.7195	190.572	290.644
																																	2264.47	93.8194	190.541	290.63
																																	2265.43	93.9125	190.502	290.609
																																	2266.4	93.9998	190.457	290.579
																																	2267.36	94.0825	190.405	290.544
																																	2268.33	94.1625	190.35	290.505
																																	2269.29	94.2415	190.291	290.465
																																	2270.26	94.3217	190.23	290.425
																																	2271.22	94.405	190.17	290.387
																																	2272.18	94.4932	190.111	290.35
																																	2273.15	94.5879	190.055	290.317
																																	2274.11	94.6901	190.005	290.286
																																	2275.08	94.8005	189.96	290.259
																																	2276.04	94.9194	189.924	290.236
																																	2277.01	95.0467	189.897	290.221
																																	2277.97	95.1822	189.879	290.213
																																	2278.93	95.3254	189.872	290.216
																																	2279.9	95.4757	189.875	290.231
																																	2280.86	95.6321	189.889	290.26
																																	2281.83	95.7941	189.912	290.302
																																	2282.79	95.9605	189.942	290.356
																																	2283.76	96.1302	189.978	290.42
																																	2284.72	96.3019	189.017	290.488
																																	2285.69	96.474	189.058	290.556
																																	2286.65	96.6448	189.096	290.621
																																	2287.61	96.8125	189.129	290.677
																																	2288.58	96.9751	189.155	290.723
																																	2289.54	96.1307	189.171	290.756
																																	2290.51	96.2776	189.175	290.775
																																	2291.47	97.4143	189.166	290.78
																																	2292.44	97.5397	189.143	290.771
																																	2293.4	97.6531	189.106	290.75
																																	2294.37	97.754	189.056	290.717
																																	2295.33	97.8425	189.994	290.672
																																	2296.29	97.9191	189.921	290.617
																																	2297.26	97.9845	189.84	290.553
																																	2298.22	98.04	189.753	290.48
																																	2299.19	98.0872	189.664	290.402
																																	2300.15	98.128	189.575	290.319
																																	2301.12	98.1649	189.489	290.236
																																	2302.08	98.2007	189.41	290.154
																																	2303.05	98.2386	189.341	290.077
																																	2304.01	98.2818	189.285	290.006
																																	2304.97	98.3337	189.245	289.945
																																	2305.94	98.3975	189.223	289.896
																																	2306.9	98.4759	189.223	289.862
																																	2307.87	98.5707	189.245	289.845
																																	2308.83	98.6831	189.291	289.85
																																	2309.8	98.8133	189.362	289.88
																																	2310.76	98.9603	189.457	289.935
																																	2311.73	99.1225	189.576	290.018
																																	2312.69	99.2972	189.717	290.126
																																	2313.65	99.4818	189.879	290.257
																																	2314.62	99.673	190.059	290.404
																																	2315.58	99.868	189.255	290.561
																																	2316.55	100.064	189.464	290.721
																																	2317.51	100.26	189.685	290.879
																																	2318.48	100.453	189.916	290.032
																																	2319.44	100.644	189.153	290.18
																																	2320.41	100.833	189.395	290.328
																																	2321.37	101.02	189.639	290.478
																																	2322.33	101.206	189.885	290.638
																																	2323.3	101.394	189.129	290.808
																																	2324.26	101.585	189.37	290.99
																																	2325.23	101.782	189.608	290.179
																																	2326.19	101.985	189.841	290.367
																																	2327.16	102.198	189.07	290.546
[truncated: 1,735 more rows]

## Sheet: Supplementary Figure 3
	PD-1
healthy LN	12.6	28.4	17.8
average ± standard deviation	19.6% ± 8.0%
	PD-1
tumor-infiltrated SLN	61.2	52.8	48.3
average ± standard deviation	54.1% ± 6.6%

## Sheet: Supplementary Figure 4
PD-1	control			aCD3/28			aCD3/28+4T1+6h			aCD3/28+4T1+16h
POSITIVE %	1.61	1.03	1.32	3.89	4.93	3.55	11.5	8.3	9.1	14.3	13.6	15.7

## Sheet: Supplementary Figure 6
	postoperative day	Heart				Spleen				Liver				Lung				Kidney				Muscle				Brain				Blood				Gut
	1	1.84366	1.72646	0.431629	0.09076	0.9574	1.28733	0.87131	0.4232	11.9269	1.8424	9.20195	5.93144	0.694829	0.01699	-0.00499	0.2808	0.07152	5.22775	0.739694	4.03735	1.78147	2.01898	0.977358	0.583813	0.01429	0.23246	0.24765	0.11078	6.55143	2.3916	1.6831	5.46124	1.48118	2.80791	1.71852	3.58096
	2	0.12123	0.13571	0.3453	0.23698	0.6333	0.4309	0.73	0.6795	1.11205	0.36086	0.39904	6.16124	0.6767	0.8532	0.2402	1.0737	1.59597	0.67036	2.6161	1.02362	1.69171	5.17069	1.02121	0.84768	1.05027	6.97604	0.024951	2.40313	0.0223	1.936	3.3754	1.7438	0.74207	0.50691	0.35001	0.96104
	4	0.6183	0.305495	1.57846	0.454862	1.778	1.3766	0.34286	0.35743	8.50164	0.500451	6.76434	6.17722	0.7489	0.12002	0.4157	0.05012	0.2508	3.99807	0.359704	5.43608	0.78022	0.305507	0.130196	0.05744	1.93105	0.086248	1.02722	0.536272	1.5321	0.3786	7.9042	0.069101	0.61009	0.54119	1.35786	0.50176
	8	0.5651	0.01594	0.88367	0.88688	0.56953	0.0644	0.05129	1.32621	2.60523	1.00446	0.39284	2.10435	0.7016	0.5388	0.5723	0.9744	0.959484	0.35594	0.63073	0.728	0.024867	0.91707	0.09286	0.582564	0.511242	1.10437	0.58637	0.47282	0.120894	1.2084	3.6843	0.6742	0.791241	0.35186	0.27471	0.12477
	12	0.08963	0.05766	0.135472	0.62177	3.67342	0.854	1.35418	0.16017	0.8336	5.58621	4.55094	1.43786	0.4588	0.6801	0.0582	0.3061	0.14499	0.07606	0.76839	0.46792	1.16183	0.45529	0.9273	0.104495	0.54077	0.63673	0.59306	0.01002	0.5656	0.6331	2.2664	1.7561	0.98325	0.23574	0.51876	0.01803
	24	0.64991	0.54624	0.02356	0.30703	0.2365	1.77662	0.145574	0.8751	7.82228	1.60641	5.21489	2.00279	0.2013	0.78071	0.5379	0.14721	0.22926	0.8316	0.13428	0.40119	0.14786	0.64825	0.35243	0.114654	0.39438	0.94599	0.58761	1.52436	0.5661	1.3343	2.1344	0.8229	0.455702	0.1612	0.77929	0.89418
	36	1.41628	0.90963	0.723713	1.00845	1.4245	2.6695	3.84315	1.69603	2.0782	1.30964	1.88848	2.33205	0.763358	0.768	1.20081	2.82294	1.10512	0.87037	0.24486	0.697394	0.762634	1.32239	1.16116	0.75825	0.83418	0.44263	0.16962	0.5137	1.7279	2.4118	0.6495	2.86482	0.25978	0.25462	1.11851	0.46353

[truncated: 8 more sheets: Supplementary Figure 7, Supplementary Figure 8, Supplementary Figure 10, Supplementary Figure 14, Supplementary Figure 15, Supplementary Figure 18, Supplementary Figure 19, Supplementary Figure 20]
